# Supplementary material for: Up-regulated PIF1 predicts poor clinical outcomes and correlates with low immune infiltrates in clear cell renal cell carcinoma
Source: Front Genet. 2023 Jan 4;13:1058040. doi: 10.3389/fgene.2022.1058040 (PMC9847676; doi:10.3389/fgene.2022.1058040)
Supplement: Supplementary file 1 [file DataSheet1.ZIP]

Archive with 22 entries (20 files):
- raw data/
- raw data/1╖║░⌐.xlsx
- raw data/2╖╟┼Σ╢╘.xlsx
- raw data/3┼Σ╢╘.xlsx
- raw data/4╖╓╞┌.xlsx
- raw data/5M.xlsx
- raw data/6STAGE.xlsx
- raw data/7OS.xlsx
- raw data/8ROC.xlsx
- raw data/┤·┬δ1.docx
- raw data/╩2╛▌/
- raw data/╩2╛▌/string_interactions_short.tsv
- raw data/╩2╛▌/╡Ñ╗∙╥≥╧α╣╪╨╘╖╓╬÷_2022-01-23_21_33_59.xlsx
- raw data/╩2╛▌/╕╗╝»╖╓╬÷1.xlsx
- raw data/╩2╛▌/▓ε╥∞╖╓╬÷_╡Ñ╗∙╥≥▓ε╥∞╖╓╬÷_2022-01-23_20_59_31.xlsx
- raw data/╩2╛▌/▓ε╥∞╖╓╬÷_╡Ñ╗∙╥≥▓ε╥∞╖╓╬÷_2022-01-23_21_32_37.xlsx
- raw data/╩2╛▌/╔╕╤í╘ñ║≤╖╓.xlsx
- raw data/╩2╛▌/╔╕╤í╘ñ║≤╖╓╫╙_2022-01-23_22_05_06.xlsx
- raw data/╩2╛▌/╬1⁄4╢≈═╝_2022-01-23_22_15_49.xlsx
- raw data/╩2╛▌/╬ñ╢≈═╝.xlsx
- raw data/╩2╛▌/╘ñ║≤.xls
- raw data/╝╫╗∙╗»╕╜▒φ1.txt
