# Supplementary material for: Up-regulated PIF1 predicts poor clinical outcomes and correlates with low immune infiltrates in clear cell renal cell carcinoma
Source: Front Genet. 2023 Jan 4;13:1058040. doi: 10.3389/fgene.2022.1058040 (PMC9847676; doi:10.3389/fgene.2022.1058040)
Supplement: Supplementary file 1 [file DataSheet1.ZIP › raw data/7OS.xlsx]

## Sheet: Sheet1
统计描述表
分组	总数目	总事件数	总删失数	总删失比例	中位生存时间	中位生存时间置信区间
Low	269	65	204	0.758
High	270	108	162	0.6	70.2	55.2-94.3
