# Supplementary material for: Up-regulated PIF1 predicts poor clinical outcomes and correlates with low immune infiltrates in clear cell renal cell carcinoma
Source: Front Genet. 2023 Jan 4;13:1058040. doi: 10.3389/fgene.2022.1058040 (PMC9847676; doi:10.3389/fgene.2022.1058040)
Supplement: Supplementary file 1 [file DataSheet1.ZIP › raw data/8ROC.xlsx]

## Sheet: Sheet1
统计描述
组别1	组别2	数目	最小值	最大值	中位数(Median)	四分位距(IQR)	均值(Mean)	标准差(SD)	标准误(SE)
PIF1	Tumor	539	0	3.614	0.722	0.708	0.83	0.544	0.023
PIF1	Normal	72	0	1.86	0.17	0.166	0.213	0.239	0.028
