# Supplementary material for: Up-regulated PIF1 predicts poor clinical outcomes and correlates with low immune infiltrates in clear cell renal cell carcinoma
Source: Front Genet. 2023 Jan 4;13:1058040. doi: 10.3389/fgene.2022.1058040 (PMC9847676; doi:10.3389/fgene.2022.1058040)
Supplement: Supplementary file 1 [file DataSheet1.ZIP › raw data/╩2╛▌/string_interactions_short.tsv]

#node1	node2	node1_string_id	node2_string_id	neighborhood_on_chromosome	gene_fusion	phylogenetic_cooccurrence	homology	coexpression	experimentally_determined_interaction	database_annotated	automated_textmining	combined_score
BLM	RAD51AP1	9606.ENSP00000347232	9606.ENSP00000228843	0	0	0	0	0.565	0	0.600	0.124	0.834
BLM	RPA1	9606.ENSP00000347232	9606.ENSP00000254719	0	0	0	0	0.093	0.981	0.600	0.736	0.997
BLM	PALB2	9606.ENSP00000347232	9606.ENSP00000261584	0	0	0	0	0.086	0	0.600	0.284	0.715
BLM	TINF2	9606.ENSP00000347232	9606.ENSP00000267415	0	0	0	0	0.062	0	0.900	0.324	0.931
BLM	FANCM	9606.ENSP00000347232	9606.ENSP00000267430	0	0	0	0	0.177	0.998	0.900	0.818	0.999
BLM	TP53	9606.ENSP00000347232	9606.ENSP00000269305	0	0	0	0	0.070	0.873	0.900	0.459	0.992
BLM	TERF1	9606.ENSP00000347232	9606.ENSP00000276603	0	0	0	0	0.082	0.297	0.900	0.392	0.955
BLM	WRN	9606.ENSP00000347232	9606.ENSP00000298139	0	0	0.421	0.583	0.118	0.353	0.600	0.859	0.866
BLM	TERT	9606.ENSP00000347232	9606.ENSP00000309572	0	0	0	0	0.096	0.511	0	0.498	0.759
BLM	PIF1	9606.ENSP00000347232	9606.ENSP00000328174	0.074	0	0	0	0.150	0.788	0	0.743	0.951
BLM	FBXO18	9606.ENSP00000347232	9606.ENSP00000369335	0.118	0	0	0	0.101	0.702	0	0.685	0.915
BLM	RTEL1	9606.ENSP00000347232	9606.ENSP00000353332	0	0	0	0	0.084	0.065	0.900	0.703	0.971
BLM	DNA2	9606.ENSP00000347232	9606.ENSP00000351185	0	0	0	0	0.329	0.639	0.600	0.902	0.989
BLM	RAD52	9606.ENSP00000347232	9606.ENSP00000351284	0	0	0	0	0.068	0.896	0.600	0.817	0.991
BLM	RAD51	9606.ENSP00000347232	9606.ENSP00000372088	0	0	0	0	0.521	0.991	0.600	0.851	0.999
DKC1	FBL	9606.ENSP00000358563	9606.ENSP00000221801	0	0	0	0	0.926	0.919	0.540	0.932	0.999
DKC1	GAR1	9606.ENSP00000358563	9606.ENSP00000226796	0	0	0	0	0.856	0.991	0.900	0.941	0.999
DKC1	NOP58	9606.ENSP00000358563	9606.ENSP00000264279	0.111	0	0	0	0.923	0.963	0.720	0.900	0.999
DKC1	TINF2	9606.ENSP00000358563	9606.ENSP00000267415	0	0	0	0	0	0	0.600	0.872	0.946
DKC1	TP53	9606.ENSP00000358563	9606.ENSP00000269305	0	0	0	0	0.062	0	0	0.483	0.494
DKC1	NHP2	9606.ENSP00000358563	9606.ENSP00000274606	0.073	0	0.268	0	0.915	0.991	0.900	0.995	0.999
DKC1	TERF1	9606.ENSP00000358563	9606.ENSP00000276603	0	0	0	0	0.064	0	0.600	0.688	0.873
DKC1	WRN	9606.ENSP00000358563	9606.ENSP00000298139	0	0	0	0	0.089	0	0	0.512	0.537
DKC1	TERT	9606.ENSP00000358563	9606.ENSP00000309572	0	0	0	0	0.069	0.711	0.900	0.994	0.999
DKC1	PIF1	9606.ENSP00000358563	9606.ENSP00000328174	0.085	0	0	0	0.063	0	0.900	0.307	0.932
DKC1	RTEL1	9606.ENSP00000358563	9606.ENSP00000353332	0	0	0	0	0.063	0	0.600	0.750	0.898
DNA2	RAD51AP1	9606.ENSP00000351185	9606.ENSP00000228843	0	0	0	0	0.326	0	0.600	0.245	0.778
DNA2	RPA1	9606.ENSP00000351185	9606.ENSP00000254719	0	0	0	0	0.090	0.957	0.600	0.801	0.996
DNA2	PALB2	9606.ENSP00000351185	9606.ENSP00000261584	0	0	0	0	0.107	0	0.600	0.541	0.822
DNA2	TINF2	9606.ENSP00000351185	9606.ENSP00000267415	0	0	0	0	0	0	0.600	0.335	0.722
DNA2	FANCM	9606.ENSP00000351185	9606.ENSP00000267430	0	0	0	0	0.178	0.170	0	0.756	0.819
DNA2	TP53	9606.ENSP00000351185	9606.ENSP00000269305	0	0	0	0	0.062	0	0.900	0.437	0.942
DNA2	TERF1	9606.ENSP00000351185	9606.ENSP00000276603	0	0	0	0	0.070	0.369	0.600	0.535	0.876
DNA2	WRN	9606.ENSP00000351185	9606.ENSP00000298139	0	0	0	0	0.191	0.346	0.800	0.975	0.997
DNA2	TERT	9606.ENSP00000351185	9606.ENSP00000309572	0	0	0	0	0.109	0	0	0.502	0.537
DNA2	PIF1	9606.ENSP00000351185	9606.ENSP00000328174	0.071	0	0	0	0.198	0.788	0	0.945	0.990
DNA2	FBXO18	9606.ENSP00000351185	9606.ENSP00000369335	0.081	0	0	0	0.106	0.151	0	0.800	0.842
DNA2	RTEL1	9606.ENSP00000351185	9606.ENSP00000353332	0	0	0	0	0.066	0.062	0.900	0.698	0.970
DNA2	RAD51	9606.ENSP00000351185	9606.ENSP00000372088	0	0	0.237	0	0.236	0.285	0.600	0.899	0.980
DNA2	RAD52	9606.ENSP00000351185	9606.ENSP00000351284	0	0	0	0	0.078	0.720	0.600	0.903	0.988
FANCM	RPA1	9606.ENSP00000267430	9606.ENSP00000254719	0	0	0	0	0.089	0.978	0.600	0.586	0.996
FANCM	PALB2	9606.ENSP00000267430	9606.ENSP00000261584	0	0	0	0	0.082	0	0	0.823	0.831
FANCM	TP53	9606.ENSP00000267430	9606.ENSP00000269305	0	0	0	0	0	0.091	0	0.405	0.436
FANCM	TERT	9606.ENSP00000267430	9606.ENSP00000309572	0	0	0	0	0.067	0.213	0	0.525	0.621
FANCM	RTEL1	9606.ENSP00000267430	9606.ENSP00000353332	0	0	0	0	0.124	0.159	0	0.632	0.705
FANCM	PIF1	9606.ENSP00000267430	9606.ENSP00000328174	0.083	0	0	0	0.082	0.369	0	0.738	0.842
FANCM	FBXO18	9606.ENSP00000267430	9606.ENSP00000369335	0	0	0	0	0.109	0.782	0	0.815	0.961
FANCM	WRN	9606.ENSP00000267430	9606.ENSP00000298139	0	0	0	0	0.184	0.763	0	0.846	0.967
FANCM	RAD51	9606.ENSP00000267430	9606.ENSP00000372088	0	0	0	0	0.087	0.752	0	0.875	0.969
FANCM	RAD52	9606.ENSP00000267430	9606.ENSP00000351284	0	0	0	0	0	0.877	0	0.836	0.978
FBL	TP53	9606.ENSP00000221801	9606.ENSP00000269305	0	0	0	0	0.092	0.103	0	0.524	0.579
FBL	GAR1	9606.ENSP00000221801	9606.ENSP00000226796	0	0	0	0	0.894	0.831	0.540	0.885	0.998
FBL	NHP2	9606.ENSP00000221801	9606.ENSP00000274606	0	0	0	0	0.916	0.946	0.540	0.876	0.999
FBL	NOP58	9606.ENSP00000221801	9606.ENSP00000264279	0	0	0	0	0.923	0.991	0.800	0.994	0.999
FBXO18	RPA1	9606.ENSP00000369335	9606.ENSP00000254719	0	0	0	0	0.064	0.429	0	0.378	0.639
FBXO18	WRN	9606.ENSP00000369335	9606.ENSP00000298139	0.118	0	0	0	0.136	0.702	0	0.748	0.935
FBXO18	PIF1	9606.ENSP00000369335	9606.ENSP00000328174	0.210	0	0	0	0.058	0.725	0	0.744	0.940
FBXO18	RAD52	9606.ENSP00000369335	9606.ENSP00000351284	0	0	0	0	0.062	0.767	0	0.772	0.945
FBXO18	RTEL1	9606.ENSP00000369335	9606.ENSP00000353332	0.046	0	0	0	0.083	0.212	0	0.713	0.776
FBXO18	RAD51	9606.ENSP00000369335	9606.ENSP00000372088	0.089	0	0	0	0.064	0.928	0	0.794	0.985
GAR1	RTEL1	9606.ENSP00000226796	9606.ENSP00000353332	0	0	0	0	0.062	0	0.600	0.291	0.710
GAR1	TERF1	9606.ENSP00000226796	9606.ENSP00000276603	0	0	0	0	0.062	0	0.600	0.375	0.745
GAR1	TINF2	9606.ENSP00000226796	9606.ENSP00000267415	0	0	0	0	0.062	0	0.600	0.479	0.787
GAR1	PIF1	9606.ENSP00000226796	9606.ENSP00000328174	0	0	0	0	0.062	0	0.900	0	0.902
GAR1	TERT	9606.ENSP00000226796	9606.ENSP00000309572	0	0	0	0	0.060	0	0.900	0.456	0.944
GAR1	NOP58	9606.ENSP00000226796	9606.ENSP00000264279	0.048	0	0	0	0.862	0.815	0.720	0.761	0.998
GAR1	NHP2	9606.ENSP00000226796	9606.ENSP00000274606	0	0	0	0	0.867	0.990	0.900	0.931	0.999
NHP2	NOP58	9606.ENSP00000274606	9606.ENSP00000264279	0	0	0	0	0.889	0.768	0.720	0.900	0.999
NHP2	TINF2	9606.ENSP00000274606	9606.ENSP00000267415	0	0	0	0	0	0	0.600	0.859	0.941
NHP2	TERF1	9606.ENSP00000274606	9606.ENSP00000276603	0	0	0	0	0	0	0.600	0.665	0.860
NHP2	PIF1	9606.ENSP00000274606	9606.ENSP00000328174	0.043	0	0	0	0.062	0	0.900	0.042	0.902
NHP2	RTEL1	9606.ENSP00000274606	9606.ENSP00000353332	0	0	0	0	0	0	0.600	0.792	0.913
NHP2	TERT	9606.ENSP00000274606	9606.ENSP00000309572	0	0	0	0	0	0.068	0.900	0.907	0.990
PALB2	RAD51AP1	9606.ENSP00000261584	9606.ENSP00000228843	0	0	0	0	0.118	0.270	0.800	0.711	0.958
PALB2	RPA1	9606.ENSP00000261584	9606.ENSP00000254719	0	0	0	0	0	0	0.900	0.395	0.936
PALB2	RAD52	9606.ENSP00000261584	9606.ENSP00000351284	0	0	0	0	0	0	0	0.776	0.777
PALB2	TP53	9606.ENSP00000261584	9606.ENSP00000269305	0	0	0	0	0	0.389	0	0.691	0.803
PALB2	WRN	9606.ENSP00000261584	9606.ENSP00000298139	0	0	0	0	0.084	0	0.600	0.531	0.813
PALB2	RTEL1	9606.ENSP00000261584	9606.ENSP00000353332	0	0	0	0	0.062	0	0.900	0.406	0.939
PALB2	RAD51	9606.ENSP00000261584	9606.ENSP00000372088	0	0	0	0	0.076	0.905	0.600	0.989	0.999
PIF1	RPA1	9606.ENSP00000328174	9606.ENSP00000254719	0	0	0	0	0.062	0.328	0	0.523	0.673
PIF1	TINF2	9606.ENSP00000328174	9606.ENSP00000267415	0	0	0	0	0.062	0	0.900	0.323	0.930
PIF1	TERF1	9606.ENSP00000328174	9606.ENSP00000276603	0	0	0	0	0	0	0.900	0.374	0.934
PIF1	WRN	9606.ENSP00000328174	9606.ENSP00000298139	0.074	0	0	0	0.110	0.732	0	0.848	0.961
PIF1	TERT	9606.ENSP00000328174	9606.ENSP00000309572	0	0	0	0	0.096	0.259	0.900	0.980	0.998
PIF1	RAD51	9606.ENSP00000328174	9606.ENSP00000372088	0.042	0	0	0	0.197	0.578	0	0.841	0.941
PIF1	RAD52	9606.ENSP00000328174	9606.ENSP00000351284	0	0	0	0	0.062	0.717	0	0.872	0.963
PIF1	RTEL1	9606.ENSP00000328174	9606.ENSP00000353332	0.047	0	0	0	0.063	0.103	0.900	0.724	0.973
RAD51	RAD51AP1	9606.ENSP00000372088	9606.ENSP00000228843	0	0	0	0	0.496	0.873	0.600	0.984	0.999
RAD51	RPA1	9606.ENSP00000372088	9606.ENSP00000254719	0.070	0	0	0	0.206	0.949	0.600	0.917	0.998
RAD51	TP53	9606.ENSP00000372088	9606.ENSP00000269305	0	0	0	0	0.073	0.893	0	0.989	0.998
RAD51	TERF1	9606.ENSP00000372088	9606.ENSP00000276603	0	0	0	0	0.140	0	0	0.500	0.551
RAD51	WRN	9606.ENSP00000372088	9606.ENSP00000298139	0	0	0	0	0.087	0.750	0.600	0.914	0.991
RAD51	TERT	9606.ENSP00000372088	9606.ENSP00000309572	0	0	0	0	0.103	0.115	0	0.521	0.586
RAD51	RAD52	9606.ENSP00000372088	9606.ENSP00000351284	0	0	0	0	0.068	0.991	0.600	0.995	0.999
RAD51	RTEL1	9606.ENSP00000372088	9606.ENSP00000353332	0.052	0	0	0	0.085	0.123	0.900	0.723	0.975
RAD51AP1	RAD52	9606.ENSP00000228843	9606.ENSP00000351284	0	0	0	0	0	0	0	0.498	0.498
RAD51AP1	WRN	9606.ENSP00000228843	9606.ENSP00000298139	0	0	0	0	0.102	0	0.600	0.228	0.698
RAD51AP1	RPA1	9606.ENSP00000228843	9606.ENSP00000254719	0	0	0	0	0.117	0	0.900	0.066	0.910
RAD51AP1	RTEL1	9606.ENSP00000228843	9606.ENSP00000353332	0	0	0	0	0.077	0	0.900	0.298	0.929
RAD52	RPA1	9606.ENSP00000351284	9606.ENSP00000254719	0	0	0	0	0.065	0.983	0.600	0.903	0.999
RAD52	TINF2	9606.ENSP00000351284	9606.ENSP00000267415	0	0	0	0	0	0	0	0.505	0.505
RAD52	TP53	9606.ENSP00000351284	9606.ENSP00000269305	0	0	0	0	0.053	0	0	0.519	0.525
RAD52	TERF1	9606.ENSP00000351284	9606.ENSP00000276603	0	0	0	0	0.079	0	0	0.532	0.550
RAD52	WRN	9606.ENSP00000351284	9606.ENSP00000298139	0	0	0	0	0.066	0.870	0.600	0.985	0.999
RAD52	TERT	9606.ENSP00000351284	9606.ENSP00000309572	0	0	0	0	0	0.569	0	0.622	0.830
RAD52	RTEL1	9606.ENSP00000351284	9606.ENSP00000353332	0	0	0	0	0.054	0.212	0	0.575	0.655
RPA1	TERT	9606.ENSP00000254719	9606.ENSP00000309572	0	0	0	0	0.062	0.133	0	0.468	0.530
RPA1	TINF2	9606.ENSP00000254719	9606.ENSP00000267415	0	0	0	0	0.062	0	0.600	0.326	0.725
RPA1	TERF1	9606.ENSP00000254719	9606.ENSP00000276603	0	0	0	0	0	0	0.600	0.358	0.732
RPA1	WRN	9606.ENSP00000254719	9606.ENSP00000298139	0	0	0	0	0.112	0.938	0.600	0.867	0.996
RPA1	TP53	9606.ENSP00000254719	9606.ENSP00000269305	0	0	0	0	0.060	0.973	0.900	0.986	0.999
RTEL1	TINF2	9606.ENSP00000353332	9606.ENSP00000267415	0	0	0	0	0.062	0	0.600	0.780	0.910
RTEL1	TERF1	9606.ENSP00000353332	9606.ENSP00000276603	0	0	0	0	0	0	0.600	0.918	0.966
RTEL1	WRN	9606.ENSP00000353332	9606.ENSP00000298139	0	0	0	0	0.125	0.065	0.900	0.803	0.981
RTEL1	TERT	9606.ENSP00000353332	9606.ENSP00000309572	0	0	0	0	0.083	0	0.600	0.833	0.933
TERF1	TINF2	9606.ENSP00000276603	9606.ENSP00000267415	0	0	0	0	0	0.937	0.900	0.990	0.999
TERF1	TP53	9606.ENSP00000276603	9606.ENSP00000269305	0	0	0	0	0	0	0	0.572	0.572
TERF1	TERT	9606.ENSP00000276603	9606.ENSP00000309572	0	0	0	0	0	0.270	0.900	0.853	0.988
TERF1	WRN	9606.ENSP00000276603	9606.ENSP00000298139	0	0	0	0	0.073	0	0.900	0.960	0.996
TERT	TINF2	9606.ENSP00000309572	9606.ENSP00000267415	0	0	0	0	0	0	0.600	0.804	0.918
TERT	TP53	9606.ENSP00000309572	9606.ENSP00000269305	0	0	0	0	0.063	0.128	0.900	0.837	0.984
TERT	WRN	9606.ENSP00000309572	9606.ENSP00000298139	0	0	0	0	0.062	0.344	0	0.565	0.709
TINF2	TP53	9606.ENSP00000267415	9606.ENSP00000269305	0	0	0	0	0	0	0	0.479	0.479
TINF2	WRN	9606.ENSP00000267415	9606.ENSP00000298139	0	0	0	0	0.049	0.495	0.900	0.604	0.978
TP53	WRN	9606.ENSP00000269305	9606.ENSP00000298139	0	0	0	0	0	0.866	0.900	0.985	0.999
