# Supplementary material for: Up-regulated PIF1 predicts poor clinical outcomes and correlates with low immune infiltrates in clear cell renal cell carcinoma
Source: Front Genet. 2023 Jan 4;13:1058040. doi: 10.3389/fgene.2022.1058040 (PMC9847676; doi:10.3389/fgene.2022.1058040)
Supplement: Supplementary file 1 [file DataSheet1.ZIP › raw data/╩2╛▌/╕╗╝»╖╓╬÷1.xlsx]

## Sheet: Sheet1
id
RAB4B
PKMYT1
ATP2A1
NCAPG
NOP2
IL12A
NLGN3
CCDC188
RAD54L
ZGRF1
HAUS5
CEACAM19
NPIPB3
PRRT2
TONSL
THOC1
AC011511.1
REM2
LIMD2
CENPE
RTEL1-TNFRSF6B
METTL22
JMJD7-PLA2G4B
NEK2
RNF112
CELSR3
ARMH1
ACAP1
MEF2B
GTPBP2
NLRP1
ADAM8
OSGEP
CCDC18
DGKQ
MIGA2
DLGAP5
PSTPIP1
TEPSIN
NKTR
TRIM46
TEN1-CDK3
SNX15
AKAP17A
AGAP4
TSPAN32
PRSS53
TSACC
KLC1
CDC25B
EIF4A1
FAM72B
ARHGAP33
FLT3LG
ZAP70
TOGARAM2
IL11RA
SKA1
FAM72D
POLQ
EGLN2
NUP85
CENPA
TFAP2E
TMEM86B
TNK2
ATAD3B
ERICH6B
TAF1C
RELT
USF1
POLG2
TTLL3
WDR97
FAM229A
INPP5E
ERVK3-1
LCAT
ACRV1
CENPF
SEPTIN1
LPCAT4
CORO6
TTC21A
MFSD13A
GPR19
FAM72A
PTCH2
CHKB
MRPL38
CDC45
TPX2
LAT
SAPCD1
SFI1
STAC3
ATAD5
PBX4
HAUS8
WDR62
L3MBTL1
SEC61A2
LMBR1L
LAG3
FANCA
MPP3
KCNAB3
TMPRSS9
ERFL
TRMU
EME1
NDC80
GLI4
RNF207
DPH7
ITGB1BP2
QRICH2
ZNF707
DNA2
TIA1
DHX34
REEP4
MAMDC4
PHKG2
LTO1
CLEC2D
ADCK5
SPC24
POLE
ACAP3
FAM160B2
ZNF738
CAPS
CCDC84
PLK1
SIRT7
PGS1
C7orf61
ARHGEF39
GOLGA8B
STX16-NPEPL1
AIFM3
SLX1B
SLC9A5
NASP
TCTE3
GTSE1
POLE2
PUS1
DNHD1
DBH
PATL2
KCNMB3
APBB3
ZNF783
UBA7
CCNF
ZNF276
PSRC1
KLRK1
UCN
XRCC2
RUFY4
SARS2
FSD1
ASIC3
ZNF80
CARMIL2
DPF1
PABPC1L
DLG4
SLC25A45
CENPK
SCNN1D
PROCA1
GIPR
CENPJ
MSS51
MRPL53
ABCC10
ZNF841
TTC14
TELO2
EME2
UCP3
STAT2
ASPM
FAM209A
STX1A
CDC20
TIAF1
HEATR9
RAD52
KAT2A
ERMN
MAPK8IP3
TRAIP
OSBPL7
AARSD1
KIF4A
SYTL1
TACC3
SPATA25
MICALL2
DDX55
AKAP8L
LRCH4
ADAT2
MOV10
AL121845.3
C2CD2L
DGKA
POLD1
ZNF341
MXD3
RTP5
BNIPL
INTS6L
MYH7B
ARPC4-TTLL3
CHMP4A
PLK4
GNRH1
IL23A
NEIL3
TEDC1
NPHP3
MKI67
FBXL6
FNBP4
MDM4
CDC25C
ESPL1
HELLS
DONSON
ITGAE
MAP4K1
GFI1
ANKRD13D
CDC7
PPP2R3B
BLM
C5orf58
CCNE1
GHRL
HJURP
GTPBP3
MYBL2
AANAT
MEI1
TRMT2A
FAM111A
KCTD13
CLDN15
KIF2C
AL121594.1
ADM5
REC8
NUMBL
SLC26A6
COPS7B
PCBP4
BRICD5
UBAP1L
AGBL2
AC087289.3
TRABD
TRMT1
KNL1
CCNA2
UHRF1
EGFL8
CDRT4
ANKZF1
IRF3
GPS2
DRP2
ZNF251
NDST2
E2F2
LTB4R
NME8
TMC8
FAM193B
RECQL4
SHFL
ATXN7L2
EZH2
DTX2
KCNN4
ARGLU1
IDUA
HAPLN3
ASPSCR1
PRELID3A
CNTD1
SNRPA1
WSB1
MYBPC3
NAT9
ZNF682
PIDD1
CHTF18
PLXNB3
UBE2C
CDCA5
KLHL17
CENPW
CLASRP
GRIPAP1
CAPRIN2
CDCA4
DCAF4L1
DDX39A
SPDYA
GABBR1
APOBEC3D
IZUMO4
ZBP1
MELK
TCERG1
FOXM1
LUC7L3
CXorf65
TMEM262
SLC17A9
MUTYH
TROAP
AP4B1
FANCD2
ANAPC7
CD72
STX16
SRRT
WRAP73
CENPT
AGAP6
TRAF1
ZMYND19
SRPK3
BCL2L2-PABPN1
SLC26A10
DBF4B
KCND1
CPT1B
PROSER3
PRDM15
YJEFN3
ATAT1
MC1R
E2F7
PLA2G4B
CDKN3
LENG8
PTPN7
PTTG1
KLK14
RAD51
TRAF5
IGFLR1
AMH
CCNB2
KNTC1
NCAPH
LCTL
CCER2
TAS2R20
CCDC130
TBC1D10C
TCIRG1
KIF23
FMNL1
ARHGAP9
CLK2
PRPF3
CCNE2
METTL3
ARL6IP4
CCDC57
PARVG
CHFR
GDPD3
AAAS
PLSCR3
RBM6
DDX11
ZNF692
U2AF1L4
GCNA
NTRK1
IL27
C17orf49
SEC31B
SALL4
AP1G2
LRP8
NLRC5
AURKC
NPIPA1
LTB4R2
PIMREG
ARFGAP1
SLC2A6
C2orf92
ZCCHC18
RHEBL1
MSH5
VCPKMT
CDCA8
HROB
DCST1
AC233992.2
VMP1
RASSF1
CKAP2L
C11orf21
EVL
ENGASE
PIGL
ASTL
AL136295.5
CCDC154
TMEM249
RBM5
CDK5RAP1
DCAF15
ZNF335
SPEG
ISL2
PLCXD1
TTC13
DNAH1
PAM16
CNIH2
SPATC1
NAA40
CPSF1
TAZ
MYCBPAP
NPEPL1
GPR68
KIFC1
MAP11
CACNB1
SKA3
NUF2
CEP55
PARP15
KMT5A
AL157935.2
RASAL3
CCDC14
BICRA
SMPD3
SPRN
TRA2A
ATG16L2
UBE2T
PRKRIP1
CGB7
AC008687.4
HDAC10
AD000671.2
AP5Z1
CENPI
CLDND2
ZNF26
SFSWAP
HASPIN
HYPK
MCM10
CFAP45
RAD9A
CRYGS
UBQLNL
ARMC12
TNFRSF25
ATF7-NPFF
KMT5C
MTBP
CSAD
ZBTB32
GPR173
XAF1
COL11A2
CDK5RAP3
ANGPTL6
SNRNP70
PAQR6
MYH3
ANKDD1A
AC069503.2
ADAMTS13
LBHD1
LRRC71
STIMATE-MUSTN1
CDC25A
DFFB
IQGAP3
KIFC2
KIF18B
UPF3B
COX19
KIF14
E4F1
GOLGA6L9
CCDC194
MTG1
GNB3
AVIL
RSRP1
SRRM5
GPR162
PHF19
ELMOD3
WNT10B
MIIP
CCDC17
BRSK1
RELL2
CROCC
CDK3
XRCC3
CCNL2
AIM2
AGER
ZNF169
SPHK1
COLQ
THBS3
AC244197.3
GPC2
MAP3K12
PAXX
C21orf58
FBXO43
LY6G5B
FAM227A
TICRR
SMG9
PHKG1
PRPF39
ZNF18
NAA10
ORC6
AC006254.1
ARHGAP4
CALML6
CCDC88B
MICAL1
PLCB2
CENPM
KIF22
ERCC6L
PPP1R32
UNC13D
ANKLE1
SLFN12L
BGLAP
METTL17
C1orf159
MAST2
KIF15
DEF6
VAMP1
RBM14-RBM4
COL7A1
ALKBH6
PRC1
SCART1
ABCA7
PABPN1
SPTBN5
WDR27
SGO1
ANKRD23
ADAMTS6
CARD9
BIRC5
TTC16
NPIPB4
VMAC
LUC7L
NPPA
CHKB-CPT1B
DMTF1
SPACA6
STRADA
PNKP
SH2D2A
ZNF83
IRF9
DDX39B
NOL12
CDK11A
PDLIM7
DENND4B
GIGYF1
CORO7
SAPCD2
OGT
DMPK
PARP6
RASL10A
CDCA3
LHB
UBE2S
SYCE2
DNAH17
P2RX5
PPT2-EGFL8
TUBGCP6
TEX29
SYNGAP1
RNF166
LRP5L
TNFAIP2
DCST2
C20orf204
NXF1
AUNIP
CEP164
AURKB
TTC24
PDE6C
ZNF789
TEDC2
HSH2D
AC040162.1
FAM209B
KHDC4
ARRDC5
IFI30
FBF1
SAP25
MSH5-SAPCD1
C17orf67
MZF1
B3GNTL1
PLA2G6
FAM118A
GSDMB
BUB1B
RSKR
ARHGEF1
FAM72C
C3orf62
SLC7A6
ZGLP1
IFFO1
STIL
ZHX1-C8orf76
NDOR1
SRSF2
MTFR2
DDX47
