# Supplementary material for: Up-regulated PIF1 predicts poor clinical outcomes and correlates with low immune infiltrates in clear cell renal cell carcinoma
Source: Front Genet. 2023 Jan 4;13:1058040. doi: 10.3389/fgene.2022.1058040 (PMC9847676; doi:10.3389/fgene.2022.1058040)
Supplement: Supplementary file 1 [file DataSheet1.ZIP › raw data/╩2╛▌/▓ε╥∞╖╓╬÷_╡Ñ╗∙╥≥▓ε╥∞╖╓╬÷_2022-01-23_20_59_31.xlsx]

## Sheet: Sheet 1
gene_name	gene_id	gene_biotype	baseMean	log2FoldChange	lfcSE	stat	pvalue	padj	abslogFC
TSPAN6	ENSG00000000003	protein_coding	2984.85	-0.444286	0.0502155	-8.84757	8.94426e-19	8.21545e-18	0.444286
TNMD	ENSG00000000005	protein_coding	41.3862	-0.312989	0.174565	-1.79297	0.072978	0.102987	0.312989
DPM1	ENSG00000000419	protein_coding	1435.62	-0.0921657	0.0373409	-2.46822	0.0135787	0.0220128	0.0921657
SCYL3	ENSG00000000457	protein_coding	722.776	0.118374	0.0288118	4.10854	3.98173e-05	9.18139e-05	0.118374
C1orf112	ENSG00000000460	protein_coding	226.042	0.18637	0.0389758	4.78169	1.73829e-06	4.68647e-06	0.18637
FGR	ENSG00000000938	protein_coding	1146.78	0.375862	0.0683144	5.50195	3.75612e-08	1.21762e-07	0.375862
CFH	ENSG00000000971	protein_coding	5572.28	-0.0283043	0.123061	-0.230003	0.818089	0.848127	0.0283043
FUCA2	ENSG00000001036	protein_coding	4766.82	-0.346733	0.0392858	-8.82592	1.08564e-18	9.88471e-18	0.346733
GCLC	ENSG00000001084	protein_coding	2231.7	-0.301846	0.0514333	-5.86869	4.39256e-09	1.56562e-08	0.301846
NFYA	ENSG00000001167	protein_coding	1554.83	-0.0202376	0.0324488	-0.623679	0.532839	0.593227	0.0202376
STPG1	ENSG00000001460	protein_coding	560.222	-0.164668	0.0400441	-4.11216	3.91971e-05	9.04683e-05	0.164668
NIPAL3	ENSG00000001461	protein_coding	3389.81	-0.345341	0.0539475	-6.40142	1.53942e-10	6.40429e-10	0.345341
LAS1L	ENSG00000001497	protein_coding	2506.45	-0.0211782	0.0336348	-0.629652	0.528922	0.589518	0.0211782
ENPP4	ENSG00000001561	protein_coding	2598.45	-0.575559	0.0636672	-9.04011	1.56511e-19	1.54753e-18	0.575559
SEMA3F	ENSG00000001617	protein_coding	6858.33	-0.0721155	0.0634638	-1.13633	0.255821	0.31656	0.0721155
CFTR	ENSG00000001626	protein_coding	149.076	-0.974914	0.161435	-6.03904	1.55032e-09	5.78635e-09	0.974914
ANKIB1	ENSG00000001629	protein_coding	4927.37	-0.182372	0.0536677	-3.39817	0.000678372	0.00133677	0.182372
CYP51A1	ENSG00000001630	protein_coding	185.56	-0.590298	0.0828826	-7.1221	1.06295e-12	5.51659e-12	0.590298
KRIT1	ENSG00000001631	protein_coding	2035.67	0.0600881	0.0380734	1.57822	0.114516	0.155234	0.0600881
RAD52	ENSG00000002016	protein_coding	560.913	0.678767	0.0531906	12.761	2.70572e-37	1.14595e-35	0.678767
MYH16	ENSG00000002079	transcribed_unitary_pseudogene	20.3882	1.75443	0.124494	14.0924	4.22892e-45	3.28018e-43	1.75443
BAD	ENSG00000002330	protein_coding	2233.17	-0.129818	0.0595333	-2.1806	0.0292132	0.0446224	0.129818
LAP3	ENSG00000002549	protein_coding	7032.93	0.0523706	0.0593037	0.883092	0.377187	0.442904	0.0523706
CD99	ENSG00000002586	protein_coding	10503.1	0.0670216	0.0585759	1.14418	0.252547	0.312939	0.0670216
HS3ST1	ENSG00000002587	protein_coding	884.692	-0.377742	0.0907336	-4.16319	3.13825e-05	7.31989e-05	0.377742
AOC1	ENSG00000002726	protein_coding	18955.5	-0.236914	0.170661	-1.38821	0.165073	0.215201	0.236914
WNT16	ENSG00000002745	protein_coding	6.31559	0.816875	0.133912	6.10011	1.05996e-09	4.03054e-09	0.816875
HECW1	ENSG00000002746	protein_coding	99.3179	-0.256927	0.150985	-1.70167	0.0888178	0.123123	0.256927
MAD1L1	ENSG00000002822	protein_coding	1352.12	0.0431498	0.0483771	0.891948	0.372421	0.438164	0.0431498
LASP1	ENSG00000002834	protein_coding	16794.8	-0.128312	0.033367	-3.84547	0.000120321	0.00026133	0.128312
SNX11	ENSG00000002919	protein_coding	1475.35	-0.124587	0.0344037	-3.62134	0.000293077	0.000606377	0.124587
TMEM176A	ENSG00000002933	protein_coding	31788.6	-0.247421	0.0855892	-2.89079	0.00384273	0.00679892	0.247421
M6PR	ENSG00000003056	protein_coding	4981.21	-0.306264	0.050301	-6.08862	1.13887e-09	4.31696e-09	0.306264
KLHL13	ENSG00000003096	protein_coding	677.175	-0.69812	0.0815968	-8.55573	1.17129e-17	9.64806e-17	0.69812
CYP26B1	ENSG00000003137	protein_coding	446.865	-0.211828	0.104998	-2.01745	0.0436487	0.0645725	0.211828
ICA1	ENSG00000003147	protein_coding	737.56	-0.200008	0.0729008	-2.74356	0.00607776	0.0104229	0.200008
DBNDD1	ENSG00000003249	protein_coding	1247.72	-0.248674	0.0894189	-2.781	0.00541914	0.00936835	0.248674
ALS2	ENSG00000003393	protein_coding	1742.07	-0.0808486	0.0352985	-2.29042	0.0219967	0.0343617	0.0808486
CASP10	ENSG00000003400	protein_coding	1795.65	0.210333	0.0414754	5.07126	3.95183e-07	1.14453e-06	0.210333
CFLAR	ENSG00000003402	protein_coding	12577.1	0.290699	0.0441676	6.58171	4.6506e-11	2.04248e-10	0.290699
TFPI	ENSG00000003436	protein_coding	13723.2	-0.483859	0.102004	-4.74355	2.10009e-06	5.61513e-06	0.483859
NDUFAF7	ENSG00000003509	protein_coding	723.477	0.0515358	0.0328889	1.56697	0.117122	0.158401	0.0515358
RBM5	ENSG00000003756	protein_coding	3421.76	0.656569	0.0433389	15.1496	7.61869e-52	1.08013e-49	0.656569
MTMR7	ENSG00000003987	protein_coding	119.543	0.0261602	0.0680717	0.384303	0.700754	0.745692	0.0261602
SLC7A2	ENSG00000003989	protein_coding	4209.14	0.16304	0.114473	1.42426	0.154372	0.202624	0.16304
ARF5	ENSG00000004059	protein_coding	6298.21	-0.0679028	0.0495202	-1.37121	0.170308	0.221319	0.0679028
SARM1	ENSG00000004139	protein_coding	654.696	0.0573309	0.0474053	1.20938	0.226518	0.284585	0.0573309
POLDIP2	ENSG00000004142	protein_coding	6730.49	-0.274163	0.0374995	-7.31111	2.6494e-13	1.45176e-12	0.274163
PLXND1	ENSG00000004399	protein_coding	15750.1	0.142137	0.0642672	2.21165	0.026991	0.0414995	0.142137
AK2	ENSG00000004455	protein_coding	7798.33	-0.151727	0.0365591	-4.15018	3.32207e-05	7.72865e-05	0.151727
CD38	ENSG00000004468	protein_coding	529.947	0.957131	0.10938	8.7505	2.12401e-18	1.87572e-17	0.957131
FKBP4	ENSG00000004478	protein_coding	5681.31	-0.160932	0.0459018	-3.506	0.000454902	0.000918592	0.160932
KDM1A	ENSG00000004487	protein_coding	3006.18	-0.00165287	0.0284585	-0.0580799	0.953685	0.96176	0.00165287
RBM6	ENSG00000004534	protein_coding	3293.73	0.965869	0.0599996	16.0979	2.63792e-58	7.36842e-56	0.965869
CAMKK1	ENSG00000004660	protein_coding	962.173	0.246612	0.0571882	4.31228	1.6158e-05	3.90225e-05	0.246612
RECQL	ENSG00000004700	protein_coding	1706.02	-0.179908	0.0580638	-3.09846	0.0019453	0.00359993	0.179908
VPS50	ENSG00000004766	protein_coding	1382.68	-0.226873	0.037263	-6.08843	1.14023e-09	4.32139e-09	0.226873
HSPB6	ENSG00000004776	protein_coding	698.38	0.77495	0.143555	5.39829	6.72781e-08	2.12532e-07	0.77495
ARHGAP33	ENSG00000004777	protein_coding	704.503	1.45216	0.0821697	17.6727	6.80157e-70	6.64953e-67	1.45216
NDUFAB1	ENSG00000004779	protein_coding	2623.1	-0.295823	0.0485471	-6.09353	1.1045e-09	4.19208e-09	0.295823
PDK4	ENSG00000004799	protein_coding	43440.1	-0.351516	0.140424	-2.50326	0.0123056	0.0201011	0.351516
SLC22A16	ENSG00000004809	protein_coding	16.8622	-0.0639276	0.141432	-0.452003	0.651267	0.70201	0.0639276
ZMYND10	ENSG00000004838	protein_coding	200.171	0.024902	0.106582	0.233643	0.815263	0.845664	0.024902
ABCB5	ENSG00000004846	protein_coding	25.9808	-1.09635	0.216853	-5.05572	4.28771e-07	1.23631e-06	1.09635
ARX	ENSG00000004848	protein_coding	51.5304	-0.665418	0.285006	-2.33475	0.0195564	0.0308354	0.665418
SLC25A13	ENSG00000004864	protein_coding	2324.79	-0.274319	0.0429751	-6.38321	1.73409e-10	7.18104e-10	0.274319
ST7	ENSG00000004866	protein_coding	2367.25	-0.375673	0.0515191	-7.29193	3.05543e-13	1.66491e-12	0.375673
CDC27	ENSG00000004897	protein_coding	3660.03	-0.165533	0.0349158	-4.74092	2.12753e-06	5.68493e-06	0.165533
SLC4A1	ENSG00000004939	protein_coding	342.445	-2.55933	0.230675	-11.095	1.3272e-28	2.88208e-27	2.55933
CALCR	ENSG00000004948	protein_coding	393.273	-0.791708	0.164627	-4.8091	1.51615e-06	4.11214e-06	0.791708
HCCS	ENSG00000004961	protein_coding	1355	-0.524146	0.0541947	-9.67154	3.98326e-22	4.99927e-21	0.524146
DVL2	ENSG00000004975	protein_coding	1633.24	0.130265	0.0336381	3.87254	0.000107708	0.000235364	0.130265
PRSS22	ENSG00000005001	protein_coding	22.8697	0.333356	0.233785	1.42591	0.153895	0.202043	0.333356
UPF1	ENSG00000005007	protein_coding	5640	-0.0724337	0.0304485	-2.37889	0.0173647	0.027621	0.0724337
SKAP2	ENSG00000005020	protein_coding	5726.81	-0.434936	0.0532699	-8.16476	3.22067e-16	2.32911e-15	0.434936
SLC25A5	ENSG00000005022	protein_coding	12318.8	-0.82373	0.0771668	-10.6747	1.33743e-26	2.47287e-25	0.82373
MCUB	ENSG00000005059	protein_coding	687.158	0.183966	0.0775722	2.37155	0.0177137	0.0281246	0.183966
HOXA11	ENSG00000005073	protein_coding	111.396	0.14647	0.114532	1.27886	0.200947	0.256156	0.14647
POLR2J	ENSG00000005075	protein_coding	1743.75	-0.0427584	0.071249	-0.600126	0.548422	0.608114	0.0427584
DHX33	ENSG00000005100	protein_coding	1265.51	0.0568225	0.0312525	1.81817	0.0690377	0.0979007	0.0568225
MEOX1	ENSG00000005102	protein_coding	54.3078	0.106765	0.122957	0.868309	0.385225	0.451079	0.106765
THSD7A	ENSG00000005108	protein_coding	1860.62	-0.895807	0.104626	-8.56197	1.10956e-17	9.15407e-17	0.895807
LIG3	ENSG00000005156	protein_coding	1129.02	0.046225	0.0305074	1.51521	0.12972	0.173533	0.046225
RPAP3	ENSG00000005175	protein_coding	1180.62	-0.177978	0.0332922	-5.34594	8.99479e-08	2.80073e-07	0.177978
ACSM3	ENSG00000005187	protein_coding	1647.22	-0.568799	0.0809643	-7.0253	2.13609e-12	1.07704e-11	0.568799
REXO5	ENSG00000005189	protein_coding	213.579	0.183979	0.0533462	3.44878	0.000563118	0.00112253	0.183979
CIAPIN1	ENSG00000005194	protein_coding	2326.89	-0.265347	0.0382915	-6.92965	4.21877e-12	2.06632e-11	0.265347
SPPL2B	ENSG00000005206	protein_coding	2887.73	0.576847	0.0565996	10.1917	2.15905e-24	3.30349e-23	0.576847
FAM214B	ENSG00000005238	protein_coding	1536.97	0.145365	0.0410229	3.5435	0.000394854	0.000803875	0.145365
COPZ2	ENSG00000005243	protein_coding	1110.66	0.019916	0.0796834	0.249939	0.802634	0.834935	0.019916
PRKAR2B	ENSG00000005249	protein_coding	382.622	-0.083216	0.0744825	-1.11726	0.263885	0.325312	0.083216
MSL3	ENSG00000005302	protein_coding	1467.88	0.268792	0.0281062	9.56346	1.13881e-21	1.37274e-20	0.268792
CREBBP	ENSG00000005339	protein_coding	6137	-0.0824792	0.0324182	-2.54422	0.0109522	0.0180423	0.0824792
TSPOAP1	ENSG00000005379	protein_coding	1000.83	1.00435	0.0823993	12.1888	3.56793e-34	1.1968e-32	1.00435
MPO	ENSG00000005381	protein_coding	16.4589	0.390137	0.137399	2.83944	0.00451932	0.00791041	0.390137
PON1	ENSG00000005421	protein_coding	6.98071	1.36757	0.167927	8.14381	3.83021e-16	2.7538e-15	1.36757
GCFC2	ENSG00000005436	protein_coding	1334.34	-0.152803	0.0359818	-4.24669	2.16951e-05	5.15775e-05	0.152803
WDR54	ENSG00000005448	protein_coding	1856.86	0.0962797	0.0668012	1.44129	0.149504	0.196972	0.0962797
CROT	ENSG00000005469	protein_coding	1013.47	-0.334254	0.0468755	-7.13067	9.98832e-13	5.19359e-12	0.334254
ABCB4	ENSG00000005471	protein_coding	361.425	0.0107398	0.117745	0.0912127	0.927324	0.940552	0.0107398
KMT2E	ENSG00000005483	protein_coding	5799.44	0.00721004	0.037711	0.191192	0.848375	0.874137	0.00721004
RHBDD2	ENSG00000005486	protein_coding	4784.54	-0.230862	0.0575991	-4.00808	6.12147e-05	0.000137948	0.230862
SOX8	ENSG00000005513	protein_coding	61.2805	0.0379523	0.135074	0.280975	0.77873	0.81394	0.0379523
IBTK	ENSG00000005700	protein_coding	3950.88	-0.240435	0.040095	-5.99663	2.0146e-09	7.42591e-09	0.240435
ZNF195	ENSG00000005801	protein_coding	1328.15	0.103616	0.040042	2.58768	0.00966247	0.0160541	0.103616
MYCBP2	ENSG00000005810	protein_coding	3766.41	-0.0473543	0.0549891	-0.861157	0.389151	0.45495	0.0473543
FBXL3	ENSG00000005812	protein_coding	4146.93	-0.381408	0.0466887	-8.16918	3.105e-16	2.24824e-15	0.381408
ITGAL	ENSG00000005844	protein_coding	2631.5	0.722729	0.0850962	8.49309	2.01221e-17	1.61829e-16	0.722729
PDK2	ENSG00000005882	protein_coding	3103.38	-0.438391	0.0545339	-8.03887	9.06741e-16	6.301e-15	0.438391
ITGA3	ENSG00000005884	protein_coding	21025	-0.151612	0.0799157	-1.89715	0.0578087	0.083396	0.151612
ZFX	ENSG00000005889	protein_coding	2018.35	0.0150016	0.0418878	0.358139	0.720239	0.762496	0.0150016
LAMP2	ENSG00000005893	protein_coding	15982.9	-0.483902	0.0469104	-10.3154	6e-25	9.67234e-24	0.483902
ITGA2B	ENSG00000005961	protein_coding	76.4668	0.77311	0.104765	7.37948	1.58912e-13	8.89657e-13	0.77311
ASB4	ENSG00000005981	protein_coding	29.7616	0.157879	0.18697	0.844411	0.39844	0.464306	0.157879
GDE1	ENSG00000006007	protein_coding	3325.13	-0.459944	0.0578394	-7.95209	1.83393e-15	1.23544e-14	0.459944
REX1BD	ENSG00000006015	protein_coding	1155.58	0.486944	0.0747699	6.51257	7.38762e-11	3.17007e-10	0.486944
CRLF1	ENSG00000006016	protein_coding	174.241	0.48213	0.11968	4.0285	5.61343e-05	0.000127103	0.48213
OSBPL7	ENSG00000006025	protein_coding	714.779	0.769724	0.0535731	14.3677	8.24743e-47	7.31621e-45	0.769724
TMEM98	ENSG00000006042	protein_coding	2801.17	-0.494677	0.0846105	-5.84652	5.01953e-09	1.7803e-08	0.494677
YBX2	ENSG00000006047	protein_coding	194.498	0.728449	0.141919	5.13286	2.8537e-07	8.40282e-07	0.728449
KRT33A	ENSG00000006059	protein_coding	2.48549	0.351593	0.252989	1.38976	0.164602	0.214653	0.351593
MAP3K14	ENSG00000006062	protein_coding	2626.54	0.270309	0.067062	4.03074	5.56023e-05	0.000125953	0.270309
ABCC8	ENSG00000006071	protein_coding	17.505	0.904132	0.144727	6.24716	4.17995e-10	1.65922e-09	0.904132
CACNG3	ENSG00000006116	protein_coding	1.15236	0.410822	0.225188	1.82435	0.0680987	0.0967329	0.410822
TMEM132A	ENSG00000006118	protein_coding	2192.41	0.328323	0.0926929	3.54206	0.00039702	0.000808075	0.328323
AP2B1	ENSG00000006125	protein_coding	14673.3	-0.343414	0.0315395	-10.8884	1.30962e-27	2.64671e-26	0.343414
TAC1	ENSG00000006128	protein_coding	6.09461	0.0344615	0.275451	0.12511	0.900437	0.917765	0.0344615
ZNF263	ENSG00000006194	protein_coding	1738.49	0.0574649	0.0279651	2.05488	0.0398905	0.0594248	0.0574649
CX3CL1	ENSG00000006210	protein_coding	14139.4	-0.211877	0.0671093	-3.15719	0.001593	0.00298529	0.211877
SPATA20	ENSG00000006282	protein_coding	5187.02	0.0563871	0.0522828	1.0785	0.28081	0.343434	0.0563871
CACNA1G	ENSG00000006283	protein_coding	9.5811	0.994597	0.13259	7.50127	6.32004e-14	3.68881e-13	0.994597
TNFRSF12A	ENSG00000006327	protein_coding	5534.08	-0.106786	0.0969473	-1.10148	0.270687	0.332649	0.106786
DLX6	ENSG00000006377	protein_coding	29.6061	0.689877	0.103151	6.688	2.26246e-11	1.02808e-10	0.689877
MAP3K9	ENSG00000006432	protein_coding	268.328	-0.132786	0.0942836	-1.40837	0.159023	0.208129	0.132786
RALA	ENSG00000006451	protein_coding	3287.23	-0.299723	0.0472902	-6.33795	2.32848e-10	9.50163e-10	0.299723
BAIAP2L1	ENSG00000006453	protein_coding	973.991	-0.0476565	0.111148	-0.428765	0.668094	0.717134	0.0476565
KDM7A	ENSG00000006459	protein_coding	1812.53	-0.0148801	0.048819	-0.304801	0.760518	0.797462	0.0148801
ETV1	ENSG00000006468	protein_coding	741.265	-0.121011	0.101615	-1.19088	0.233702	0.292358	0.121011
AGK	ENSG00000006530	protein_coding	1780.19	0.139548	0.0334739	4.16888	3.06105e-05	7.1487e-05	0.139548
ALDH3B1	ENSG00000006534	protein_coding	3368.23	-0.164542	0.0729662	-2.25505	0.0241301	0.0374382	0.164542
TTC22	ENSG00000006555	protein_coding	1043.46	-0.17912	0.0855716	-2.09321	0.0363302	0.0545627	0.17912
PHTF2	ENSG00000006576	protein_coding	1476.67	0.08769	0.0448144	1.95674	0.0503785	0.0736254	0.08769
CCL26	ENSG00000006606	protein_coding	22.206	0.922815	0.141247	6.53336	6.43101e-11	2.77813e-10	0.922815
FARP2	ENSG00000006607	protein_coding	1395.64	0.0177046	0.0441043	0.401425	0.688107	0.7345	0.0177046
USH1C	ENSG00000006611	protein_coding	8692.99	-0.261614	0.102422	-2.55428	0.0106408	0.0175663	0.261614
GGCT	ENSG00000006625	protein_coding	899.534	-0.121953	0.0483023	-2.52478	0.0115771	0.0190051	0.121953
DBF4	ENSG00000006634	protein_coding	357.535	0.0609826	0.0663628	0.918928	0.358133	0.423862	0.0609826
TBXA2R	ENSG00000006638	protein_coding	565.308	0.0751014	0.078131	0.961225	0.336439	0.401528	0.0751014
IFRD1	ENSG00000006652	protein_coding	2059.55	0.246012	0.0540268	4.55351	5.2759e-06	1.34563e-05	0.246012
LGALS14	ENSG00000006659	protein_coding	0.961754	1.76336	0.295655	5.96426	2.45742e-09	8.97287e-09	1.76336
COX10	ENSG00000006695	protein_coding	766.727	-0.286068	0.035308	-8.10207	5.403e-16	3.83059e-15	0.286068
GTF2IRD1	ENSG00000006704	protein_coding	1307.16	0.0823995	0.0499872	1.64841	0.0992683	0.136214	0.0823995
PAF1	ENSG00000006712	protein_coding	3892.71	-0.0755332	0.0310815	-2.43017	0.0150919	0.0242756	0.0755332
VPS41	ENSG00000006715	protein_coding	3977.95	-0.316165	0.0382384	-8.26824	1.3595e-16	1.01734e-15	0.316165
ARHGAP44	ENSG00000006740	protein_coding	836.313	0.0952915	0.0969823	0.982565	0.325821	0.390744	0.0952915
ELAC2	ENSG00000006744	protein_coding	3545.29	-0.0806723	0.0347606	-2.3208	0.0202977	0.0319013	0.0806723
SCIN	ENSG00000006747	protein_coding	3624.98	-1.01522	0.150629	-6.73992	1.58474e-11	7.30451e-11	1.01522
ARSD	ENSG00000006756	protein_coding	5420.41	-0.346118	0.0472996	-7.31757	2.52501e-13	1.38651e-12	0.346118
PNPLA4	ENSG00000006757	protein_coding	1438.76	-0.53402	0.0559822	-9.5391	1.44082e-21	1.72351e-20	0.53402
MYH13	ENSG00000006788	protein_coding	24.815	0.749578	0.25625	2.92519	0.0034425	0.00613498	0.749578
ADIPOR2	ENSG00000006831	protein_coding	5176.42	-0.233674	0.042688	-5.474	4.3999e-08	1.41459e-07	0.233674
CDKL3	ENSG00000006837	protein_coding	75.3688	0.190293	0.0470366	4.04563	5.2182e-05	0.000118675	0.190293
UPP2	ENSG00000007001	protein_coding	67.1101	-0.109858	0.127109	-0.864281	0.387434	0.453204	0.109858
PRSS21	ENSG00000007038	protein_coding	13.2226	0.469279	0.160885	2.91687	0.00353565	0.0062919	0.469279
MARK4	ENSG00000007047	protein_coding	2246.87	-0.0137136	0.0306862	-0.446896	0.65495	0.70541	0.0137136
PROM1	ENSG00000007062	protein_coding	4272.94	-0.535993	0.208355	-2.5725	0.0100967	0.0167252	0.535993
CCDC124	ENSG00000007080	protein_coding	2751.1	-0.00925122	0.0524848	-0.176265	0.860086	0.883991	0.00925122
CEACAM21	ENSG00000007129	protein_coding	133.641	0.475833	0.0798711	5.95751	2.56111e-09	9.33694e-09	0.475833
PAFAH1B1	ENSG00000007168	protein_coding	8329.31	-0.211058	0.0313621	-6.72973	1.69979e-11	7.8156e-11	0.211058
NOS2	ENSG00000007171	protein_coding	258.271	-0.0260893	0.109979	-0.23722	0.812486	0.843305	0.0260893
DNAH9	ENSG00000007174	protein_coding	105.839	-0.132907	0.131602	-1.00991	0.312536	0.377038	0.132907
KIAA0100	ENSG00000007202	protein_coding	8681.43	-0.288617	0.0451911	-6.3866	1.69617e-10	7.03083e-10	0.288617
SLC13A2	ENSG00000007216	protein_coding	59.0525	-1.67446	0.212584	-7.87669	3.36156e-15	2.20534e-14	1.67446
GAS7	ENSG00000007237	protein_coding	1081.33	0.314891	0.0826457	3.81014	0.000138891	0.000299061	0.314891
TRAPPC6A	ENSG00000007255	protein_coding	1080.37	-0.266047	0.0565166	-4.70741	2.50879e-06	6.64277e-06	0.266047
MATK	ENSG00000007264	protein_coding	350.346	0.165539	0.0851559	1.94395	0.0519016	0.0756323	0.165539
CEACAM7	ENSG00000007306	protein_coding	1.42485	1.02376	0.322188	3.17752	0.00148542	0.00279585	1.02376
CD79B	ENSG00000007312	protein_coding	413.372	0.317782	0.0787504	4.0353	5.45319e-05	0.000123684	0.317782
SCN4A	ENSG00000007314	protein_coding	433.529	0.107499	0.127748	0.841493	0.400072	0.46593	0.107499
ST7L	ENSG00000007341	protein_coding	524.329	0.0206672	0.0306443	0.674422	0.500043	0.56221	0.0206672
TKTL1	ENSG00000007350	protein_coding	18.8823	-0.0733202	0.124802	-0.587493	0.556873	0.615908	0.0733202
PAX6	ENSG00000007372	protein_coding	274.856	0.0529597	0.0704396	0.751846	0.452144	0.516775	0.0529597
RPUSD1	ENSG00000007376	protein_coding	997.004	0.0878838	0.0502725	1.74815	0.0804386	0.112605	0.0878838
RHBDF1	ENSG00000007384	protein_coding	1428.59	0.334376	0.0558722	5.98467	2.16831e-09	7.96558e-09	0.334376
LUC7L	ENSG00000007392	protein_coding	1941.97	0.989802	0.0657169	15.0616	2.89647e-51	3.8605e-49	0.989802
CACNA2D2	ENSG00000007402	protein_coding	122.572	0.128904	0.0774959	1.66337	0.0962382	0.132451	0.128904
BAIAP3	ENSG00000007516	protein_coding	540.267	0.082056	0.0840327	0.976477	0.328828	0.393817	0.082056
TSR3	ENSG00000007520	protein_coding	2397.64	-0.131898	0.0460118	-2.86662	0.00414887	0.00730778	0.131898
PIGQ	ENSG00000007541	protein_coding	3275.69	0.0111567	0.0582052	0.191679	0.847994	0.873821	0.0111567
CRAMP1	ENSG00000007545	protein_coding	873.137	0.485566	0.0422207	11.5007	1.30887e-30	3.32547e-29	0.485566
TEAD3	ENSG00000007866	protein_coding	1058.69	0.288121	0.048801	5.90399	3.54822e-09	1.27582e-08	0.288121
SELE	ENSG00000007908	protein_coding	272.684	-0.0876157	0.122973	-0.712479	0.476168	0.539816	0.0876157
DNAJC11	ENSG00000007923	protein_coding	1865.19	-0.170901	0.040126	-4.25911	2.05243e-05	4.89551e-05	0.170901
FMO3	ENSG00000007933	protein_coding	923.337	-0.0571901	0.119367	-0.479112	0.631859	0.684417	0.0571901
MYLIP	ENSG00000007944	protein_coding	3017.15	-0.180237	0.0522356	-3.45047	0.000559605	0.00111605	0.180237
NOX1	ENSG00000007952	protein_coding	45.5752	-0.0392655	0.0670487	-0.585627	0.558126	0.617047	0.0392655
E2F2	ENSG00000007968	protein_coding	127.754	0.779799	0.0747409	10.4334	1.74594e-25	2.96638e-24	0.779799
PSMB1	ENSG00000008018	protein_coding	7388.5	-0.121999	0.0409929	-2.9761	0.00291936	0.00526405	0.121999
SYN1	ENSG00000008056	protein_coding	144.797	0.481396	0.119175	4.03941	5.35853e-05	0.00012166	0.481396
JARID2	ENSG00000008083	protein_coding	1201.25	0.176575	0.0374188	4.71889	2.37137e-06	6.29667e-06	0.176575
CDKL5	ENSG00000008086	protein_coding	1828.5	-0.239789	0.0650203	-3.6879	0.00022611	0.000474134	0.239789
CAMK1G	ENSG00000008118	protein_coding	186.179	0.1806	0.104522	1.72786	0.0840126	0.117049	0.1806
CDK11A	ENSG00000008128	protein_coding	301.913	0.922517	0.0598275	15.4196	1.20798e-53	1.9683e-51	0.922517
NADK	ENSG00000008130	protein_coding	2345.84	0.129401	0.0320931	4.03204	5.5295e-05	0.000125312	0.129401
TFAP2B	ENSG00000008196	protein_coding	16.5638	0.409951	0.21272	1.92719	0.0539563	0.0783297	0.409951
TFAP2D	ENSG00000008197	protein_coding	1.06677	2.5512	0.297246	8.5828	9.25941e-18	7.70966e-17	2.5512
DLEC1	ENSG00000008226	protein_coding	44.0999	0.990453	0.0992536	9.97901	1.88333e-23	2.65084e-22	0.990453
CYTH3	ENSG00000008256	protein_coding	2073.98	0.00358151	0.0468298	0.0764793	0.939038	0.950236	0.00358151
ADAM22	ENSG00000008277	protein_coding	1216.01	-0.252309	0.0786124	-3.20953	0.00132952	0.00251889	0.252309
SYPL1	ENSG00000008282	protein_coding	9075.27	-0.542233	0.0452082	-11.9941	3.81508e-33	1.18094e-31	0.542233
CYB561	ENSG00000008283	protein_coding	3643.87	-0.0679898	0.0471063	-1.44333	0.148928	0.19628	0.0679898
SPAG9	ENSG00000008294	protein_coding	9067.83	-0.199658	0.0485708	-4.11067	3.94511e-05	9.10278e-05	0.199658
CELSR3	ENSG00000008300	protein_coding	161.387	1.20697	0.100027	12.0664	1.58924e-33	5.05958e-32	1.20697
AASS	ENSG00000008311	protein_coding	566.596	0.363639	0.0691336	5.25995	1.44098e-07	4.38158e-07	0.363639
PLEKHG6	ENSG00000008323	protein_coding	273.17	-0.019235	0.10684	-0.180035	0.857125	0.881624	0.019235
SS18L2	ENSG00000008324	protein_coding	489.128	-0.0011002	0.0513901	-0.0214088	0.98292	0.986177	0.0011002
MPND	ENSG00000008382	protein_coding	1267.87	-0.119483	0.0495428	-2.4117	0.0158782	0.0254254	0.119483
MGST1	ENSG00000008394	protein_coding	9122.26	-0.258578	0.101073	-2.55834	0.0105174	0.0173779	0.258578
CRY1	ENSG00000008405	protein_coding	1266.33	-0.012388	0.0518324	-0.239002	0.811104	0.842029	0.012388
PGLYRP1	ENSG00000008438	protein_coding	7.41687	0.688134	0.134254	5.12563	2.96542e-07	8.71265e-07	0.688134
NFIX	ENSG00000008441	protein_coding	4411.87	-0.0119874	0.0570828	-0.210001	0.833667	0.861555	0.0119874
ST3GAL1	ENSG00000008513	protein_coding	4943.42	-0.331115	0.0648555	-5.10542	3.30056e-07	9.64777e-07	0.331115
MMP25	ENSG00000008516	protein_coding	164.134	0.74339	0.0739991	10.0459	9.57364e-24	1.38277e-22	0.74339
IL32	ENSG00000008517	protein_coding	16079.2	-0.0142001	0.0856256	-0.165839	0.868283	0.890758	0.0142001
PKD1	ENSG00000008710	protein_coding	3797.3	0.360968	0.0461724	7.81782	5.37455e-15	3.46397e-14	0.360968
MAPK8IP2	ENSG00000008735	protein_coding	119.504	0.176258	0.138657	1.27118	0.203665	0.259218	0.176258
MED24	ENSG00000008838	protein_coding	3655.49	0.0515619	0.028616	1.80185	0.0715687	0.10116	0.0515619
RHOBTB2	ENSG00000008853	protein_coding	1525.33	-0.159415	0.0581467	-2.7416	0.00611409	0.0104813	0.159415
HEATR5B	ENSG00000008869	protein_coding	2455.83	-0.0896098	0.0397581	-2.25388	0.024204	0.0375354	0.0896098
SEC62	ENSG00000008952	protein_coding	12914.2	-0.433035	0.0394552	-10.9754	5.02052e-28	1.04478e-26	0.433035
RPS20	ENSG00000008988	protein_coding	48851.2	-0.103789	0.0667883	-1.55399	0.120186	0.162101	0.103789
CSDE1	ENSG00000009307	protein_coding	31155.6	-0.290221	0.0339499	-8.54849	1.2471e-17	1.02348e-16	0.290221
UBE3C	ENSG00000009335	protein_coding	4659.16	-0.266312	0.0384652	-6.92344	4.40808e-12	2.15522e-11	0.266312
REV3L	ENSG00000009413	protein_coding	1619.9	-0.00243644	0.0520808	-0.0467818	0.962687	0.969297	0.00243644
TENM1	ENSG00000009694	protein_coding	1480.99	0.644999	0.10627	6.06943	1.28367e-09	4.83302e-09	0.644999
PAX7	ENSG00000009709	protein_coding	1.15509	0.809846	0.304545	2.6592	0.00783255	0.013203	0.809846
MASP2	ENSG00000009724	protein_coding	79.7346	0.940453	0.0868652	10.8266	2.57602e-27	5.05582e-26	0.940453
IYD	ENSG00000009765	protein_coding	146.842	-0.905652	0.163767	-5.53013	3.19996e-08	1.04593e-07	0.905652
FAM76A	ENSG00000009780	protein_coding	817.263	0.100603	0.03849	2.61374	0.00895571	0.0149523	0.100603
TRAF3IP3	ENSG00000009790	protein_coding	580.767	0.980022	0.0810179	12.0964	1.10394e-33	3.558e-32	0.980022
POMT2	ENSG00000009830	protein_coding	1299.3	0.0713615	0.0437684	1.63043	0.10301	0.140947	0.0713615
VTA1	ENSG00000009844	protein_coding	2179.93	-0.316131	0.0368124	-8.58762	8.87932e-18	7.41555e-17	0.316131
MLXIPL	ENSG00000009950	protein_coding	1762.36	0.627421	0.126428	4.96268	6.95279e-07	1.95584e-06	0.627421
BAZ1B	ENSG00000009954	protein_coding	6007.73	-0.074984	0.0343293	-2.18426	0.0289434	0.0442448	0.074984
RANBP9	ENSG00000010017	protein_coding	2214.54	-0.117256	0.0307265	-3.81611	0.000135574	0.000292388	0.117256
ETV7	ENSG00000010030	protein_coding	570.436	0.308716	0.091338	3.37993	0.000725036	0.00142335	0.308716
SPRTN	ENSG00000010072	protein_coding	524.245	-0.0896259	0.0341518	-2.62434	0.00868166	0.0145227	0.0896259
EEF1AKNMT	ENSG00000010165	protein_coding	1600.2	-0.113106	0.0328224	-3.446	0.000568953	0.00113373	0.113106
DYRK4	ENSG00000010219	protein_coding	952.997	0.0882507	0.0422613	2.08822	0.0367784	0.0551934	0.0882507
ZNF207	ENSG00000010244	protein_coding	7011.28	0.0963288	0.0210311	4.58031	4.64289e-06	1.19189e-05	0.0963288
UQCRC1	ENSG00000010256	protein_coding	7433.58	-0.468557	0.0618188	-7.57951	3.46852e-14	2.07347e-13	0.468557
STARD3NL	ENSG00000010270	protein_coding	3207.87	-0.348261	0.0405659	-8.58507	9.07783e-18	7.56653e-17	0.348261
CD9	ENSG00000010278	protein_coding	13322.3	-0.60516	0.0825605	-7.32989	2.30335e-13	1.27044e-12	0.60516
HHATL	ENSG00000010282	protein_coding	144.4	-3.59677	0.308551	-11.657	2.11478e-31	5.67412e-30	3.59677
NCAPD2	ENSG00000010292	protein_coding	2756.44	0.275759	0.0469344	5.87541	4.21786e-09	1.50507e-08	0.275759
IFFO1	ENSG00000010295	protein_coding	1508.6	0.938311	0.0515629	18.1974	5.41133e-74	9.76683e-71	0.938311
GIPR	ENSG00000010310	protein_coding	71.9723	1.36789	0.123924	11.0381	2.50259e-28	5.33571e-27	1.36789
PHF7	ENSG00000010318	protein_coding	218.816	-0.0116873	0.0608079	-0.1922	0.847585	0.873457	0.0116873
SEMA3G	ENSG00000010319	protein_coding	1701.46	-0.192451	0.107866	-1.78416	0.0743972	0.104757	0.192451
NISCH	ENSG00000010322	protein_coding	3835.21	0.358362	0.0421328	8.50552	1.80779e-17	1.46291e-16	0.358362
STAB1	ENSG00000010327	protein_coding	8916.23	0.451381	0.0720294	6.26662	3.68973e-10	1.4721e-09	0.451381
FUZ	ENSG00000010361	protein_coding	1507.51	-0.00502889	0.0491908	-0.102232	0.918572	0.933168	0.00502889
SLC6A13	ENSG00000010379	protein_coding	9807.74	-0.191229	0.13817	-1.38402	0.166354	0.216714	0.191229
IDS	ENSG00000010404	protein_coding	9877.84	-0.209803	0.0410485	-5.1111	3.20293e-07	9.37759e-07	0.209803
PRSS3	ENSG00000010438	protein_coding	17.4067	0.938857	0.204057	4.60095	4.20575e-06	1.08465e-05	0.938857
ZNF200	ENSG00000010539	protein_coding	530.585	-0.0115392	0.0244857	-0.471263	0.637453	0.689561	0.0115392
CD4	ENSG00000010610	protein_coding	6109.38	0.0789064	0.0717154	1.10027	0.271214	0.3332	0.0789064
LRRC23	ENSG00000010626	protein_coding	1194.28	-0.0943983	0.0516852	-1.82641	0.0677887	0.0963421	0.0943983
BTK	ENSG00000010671	protein_coding	651.23	0.254903	0.0718021	3.55008	0.00038511	0.000785161	0.254903
HFE	ENSG00000010704	protein_coding	1495.65	-0.209187	0.0431578	-4.84702	1.25332e-06	3.43223e-06	0.209187
SCMH1	ENSG00000010803	protein_coding	3653.82	0.0030353	0.0371384	0.0817294	0.934862	0.946704	0.0030353
FYN	ENSG00000010810	protein_coding	4214.63	0.0070592	0.0586037	0.120457	0.904121	0.92088	0.0070592
HIVEP2	ENSG00000010818	protein_coding	3101.05	-0.119734	0.047545	-2.51834	0.011791	0.0193251	0.119734
FMO1	ENSG00000010932	protein_coding	3713.85	-0.598114	0.131591	-4.54526	5.48679e-06	1.39661e-05	0.598114
ELOA	ENSG00000011007	protein_coding	2457.41	-0.0569985	0.0269551	-2.11457	0.0344662	0.0519612	0.0569985
LYPLA2	ENSG00000011009	protein_coding	3081.69	-0.0965901	0.0449508	-2.1488	0.0316506	0.0480545	0.0965901
CLCN6	ENSG00000011021	protein_coding	1594.4	0.195869	0.0461894	4.24056	2.22959e-05	5.2928e-05	0.195869
MRC2	ENSG00000011028	protein_coding	3567.77	0.792895	0.097547	8.12833	4.35234e-16	3.11202e-15	0.792895
NME1-NME2	ENSG00000011052	protein_coding	29.9138	0.0297917	0.0794311	0.375063	0.707614	0.751764	0.0297917
SLC6A7	ENSG00000011083	protein_coding	5.32531	0.85542	0.146688	5.83158	5.49042e-09	1.93984e-08	0.85542
TSPAN9	ENSG00000011105	protein_coding	11356.7	-0.223725	0.0483767	-4.62464	3.75247e-06	9.73585e-06	0.223725
BTBD7	ENSG00000011114	protein_coding	2963.12	-0.175837	0.0423888	-4.1482	3.35098e-05	7.79051e-05	0.175837
APBA3	ENSG00000011132	protein_coding	1024.1	0.238907	0.0391675	6.09963	1.06317e-09	4.04239e-09	0.238907
MKS1	ENSG00000011143	protein_coding	826.573	0.167344	0.0346565	4.82865	1.3746e-06	3.74685e-06	0.167344
ABHD5	ENSG00000011198	protein_coding	567.64	-0.314483	0.0441471	-7.12352	1.05208e-12	5.4608e-12	0.314483
ANOS1	ENSG00000011201	protein_coding	575.035	-0.0372461	0.0851514	-0.437411	0.661814	0.711539	0.0372461
AKAP8L	ENSG00000011243	protein_coding	2122.75	0.580693	0.0445792	13.0261	8.69419e-39	4.19314e-37	0.580693
MBTD1	ENSG00000011258	protein_coding	1293.22	0.120212	0.0411051	2.92451	0.00344995	0.00614778	0.120212
UTP18	ENSG00000011260	protein_coding	1552.63	-0.224137	0.034007	-6.59092	4.37098e-11	1.92671e-10	0.224137
RNF216	ENSG00000011275	protein_coding	3068.61	-0.0273715	0.0280592	-0.975489	0.329318	0.394333	0.0273715
TTC19	ENSG00000011295	protein_coding	2737.27	-0.161615	0.0315116	-5.12873	2.91696e-07	8.57563e-07	0.161615
PTBP1	ENSG00000011304	protein_coding	12538.8	0.0467347	0.0242869	1.92428	0.0543198	0.078816	0.0467347
DPF1	ENSG00000011332	protein_coding	16.3402	1.08894	0.101828	10.6939	1.08719e-26	2.02937e-25	1.08894
SYT7	ENSG00000011347	protein_coding	132.558	0.209155	0.143448	1.45805	0.144826	0.191439	0.209155
LARS2	ENSG00000011376	protein_coding	997.244	-0.500698	0.063022	-7.94482	1.94472e-15	1.3067e-14	0.500698
PIK3C2A	ENSG00000011405	protein_coding	4977.04	-0.263877	0.0490776	-5.37673	7.58497e-08	2.38198e-07	0.263877
PLAUR	ENSG00000011422	protein_coding	1430.45	0.411782	0.0982303	4.19201	2.76499e-05	6.4938e-05	0.411782
ANLN	ENSG00000011426	protein_coding	733.484	0.712657	0.106671	6.6809	2.37486e-11	1.07614e-10	0.712657
WIZ	ENSG00000011451	protein_coding	2833.82	0.0938308	0.0324432	2.89216	0.00382601	0.00677164	0.0938308
RABGAP1	ENSG00000011454	protein_coding	3476.57	-0.018363	0.0367943	-0.499071	0.617729	0.671582	0.018363
DCN	ENSG00000011465	protein_coding	4859.55	0.206713	0.175776	1.176	0.239596	0.298874	0.206713
QPCTL	ENSG00000011478	protein_coding	714.524	0.304139	0.0577351	5.26783	1.38046e-07	4.20519e-07	0.304139
PPP5C	ENSG00000011485	protein_coding	2998.07	0.0192612	0.0285554	0.67452	0.499981	0.562167	0.0192612
CEP68	ENSG00000011523	protein_coding	2379.11	-0.193783	0.0491956	-3.93903	8.18103e-05	0.000181475	0.193783
MAP4K3	ENSG00000011566	protein_coding	1956.69	-0.280042	0.0481684	-5.81382	6.10636e-09	2.14598e-08	0.280042
ZBTB32	ENSG00000011590	protein_coding	40.8449	1.2238	0.0816327	14.9915	8.34329e-51	1.05533e-48	1.2238
TYROBP	ENSG00000011600	protein_coding	5155.73	0.0569306	0.080743	0.705084	0.480758	0.544113	0.0569306
TMEM159	ENSG00000011638	protein_coding	3186.56	-0.409733	0.0542491	-7.55281	4.25955e-14	2.52352e-13	0.409733
GABRA3	ENSG00000011677	protein_coding	6.65137	1.18487	0.195169	6.07101	1.2711e-09	4.78838e-09	1.18487
BRCA1	ENSG00000012048	protein_coding	427.56	0.213495	0.0569338	3.74988	0.00017692	0.000376114	0.213495
ERCC1	ENSG00000012061	protein_coding	2986.06	-0.0167516	0.0387523	-0.432274	0.665543	0.714902	0.0167516
CD22	ENSG00000012124	protein_coding	289.432	0.0156599	0.10833	0.144557	0.88506	0.904922	0.0156599
SEMA3B	ENSG00000012171	protein_coding	1602.07	0.435815	0.118867	3.66639	0.000245996	0.00051347	0.435815
MBTPS2	ENSG00000012174	protein_coding	1929.92	-0.380434	0.0502183	-7.57561	3.57447e-14	2.133e-13	0.380434
PRICKLE3	ENSG00000012211	protein_coding	458.402	0.165519	0.0465432	3.55625	0.000376182	0.000768126	0.165519
LTF	ENSG00000012223	protein_coding	2744.67	-0.924202	0.202425	-4.56565	4.9794e-06	1.27402e-05	0.924202
EXTL3	ENSG00000012232	protein_coding	2935.1	-0.209387	0.0438743	-4.77242	1.82026e-06	4.89593e-06	0.209387
NR1H4	ENSG00000012504	protein_coding	2688.4	-0.306398	0.0916544	-3.34297	0.000828875	0.00161477	0.306398
ELOVL5	ENSG00000012660	protein_coding	5301.85	-0.109972	0.0450605	-2.44054	0.0146653	0.0236373	0.109972
ALOX5	ENSG00000012779	protein_coding	2706.37	0.0715426	0.102121	0.70057	0.483571	0.546664	0.0715426
KDM5D	ENSG00000012817	protein_coding	1258.19	0.819617	0.237858	3.44583	0.000569316	0.00113439	0.819617
CALCOCO1	ENSG00000012822	protein_coding	5962.76	0.142638	0.0353342	4.03682	5.41807e-05	0.000122917	0.142638
UBR7	ENSG00000012963	protein_coding	3022.53	-0.234167	0.0343332	-6.82043	9.07671e-12	4.29162e-11	0.234167
MAP4K5	ENSG00000012983	protein_coding	2278.25	0.099427	0.0430461	2.30978	0.0209003	0.0327749	0.099427
EHD3	ENSG00000013016	protein_coding	1985.57	-0.183523	0.0689805	-2.66051	0.0078022	0.013157	0.183523
PSMC4	ENSG00000013275	protein_coding	4066.09	-0.0661989	0.0392891	-1.68492	0.0920043	0.127161	0.0661989
MAN2B2	ENSG00000013288	protein_coding	3806.08	-0.0460089	0.0395987	-1.16188	0.245284	0.305115	0.0460089
SLC7A14	ENSG00000013293	protein_coding	4.23185	1.02345	0.197856	5.17269	2.30745e-07	6.86239e-07	1.02345
CLDN11	ENSG00000013297	protein_coding	139.194	0.590331	0.123957	4.7624	1.91305e-06	5.1349e-06	0.590331
SLC25A39	ENSG00000013306	protein_coding	6725.11	-0.325423	0.069562	-4.67817	2.8945e-06	7.60442e-06	0.325423
MVP	ENSG00000013364	protein_coding	20559.8	-0.2317	0.0477376	-4.85362	1.21231e-06	3.32504e-06	0.2317
NUB1	ENSG00000013374	protein_coding	4864.38	-0.0839338	0.0338779	-2.47753	0.0132294	0.0214962	0.0839338
PGM3	ENSG00000013375	protein_coding	2261.91	-0.0345412	0.0379798	-0.909462	0.363106	0.428915	0.0345412
RWDD2A	ENSG00000013392	protein_coding	629.045	-0.140271	0.0400162	-3.50537	0.000455978	0.000920535	0.140271
CLK1	ENSG00000013441	protein_coding	5491.44	0.831626	0.0634262	13.1117	2.82158e-39	1.42528e-37	0.831626
POLR3B	ENSG00000013503	protein_coding	550.426	-0.349995	0.0468098	-7.47696	7.60632e-14	4.40397e-13	0.349995
ANGEL1	ENSG00000013523	protein_coding	1451.99	0.149866	0.0453531	3.30443	0.000951705	0.00183842	0.149866
RNF14	ENSG00000013561	protein_coding	4631.85	-0.475568	0.0451822	-10.5256	6.58688e-26	1.15337e-24	0.475568
DNASE1L1	ENSG00000013563	protein_coding	1681.16	-0.200555	0.0340386	-5.892	3.81553e-09	1.36722e-08	0.200555
DDX11	ENSG00000013573	protein_coding	1053.84	0.736947	0.0689441	10.6891	1.14535e-26	2.13369e-25	0.736947
HEBP1	ENSG00000013583	protein_coding	2791.79	-0.351251	0.0395355	-8.88443	6.4248e-19	5.97377e-18	0.351251
GPRC5A	ENSG00000013588	protein_coding	1127.32	-0.0427981	0.174784	-0.244863	0.806562	0.838418	0.0427981
MAMLD1	ENSG00000013619	protein_coding	424.334	0.207929	0.0598468	3.47436	0.000512069	0.00102686	0.207929
CD6	ENSG00000013725	protein_coding	679.414	0.601769	0.0876407	6.86633	6.58768e-12	3.1632e-11	0.601769
TACC3	ENSG00000013810	protein_coding	1094.87	0.752574	0.0601895	12.5034	7.152e-36	2.73086e-34	0.752574
UFL1	ENSG00000014123	protein_coding	3196.52	-0.299522	0.0432666	-6.92271	4.43084e-12	2.16567e-11	0.299522
POLA2	ENSG00000014138	protein_coding	701.314	0.22214	0.0379883	5.84759	4.98751e-09	1.76921e-08	0.22214
ZC3H3	ENSG00000014164	protein_coding	1439.09	0.230465	0.0499334	4.61545	3.92246e-06	1.01539e-05	0.230465
CAPN1	ENSG00000014216	protein_coding	9315.12	-0.27391	0.0363661	-7.53203	4.99583e-14	2.94042e-13	0.27391
ACP3	ENSG00000014257	protein_coding	64.6291	-0.0248393	0.121262	-0.20484	0.837697	0.865034	0.0248393
MDH1	ENSG00000014641	protein_coding	7621.68	-0.483014	0.0476733	-10.1318	3.99414e-24	5.93895e-23	0.483014
SLC30A9	ENSG00000014824	protein_coding	4932.88	-0.491009	0.0506717	-9.69001	3.32506e-22	4.20514e-21	0.491009
MTMR11	ENSG00000014914	protein_coding	3388.65	0.405949	0.0762751	5.32217	1.02535e-07	3.17182e-07	0.405949
COX15	ENSG00000014919	protein_coding	3203.26	-0.315567	0.0337687	-9.34497	9.19188e-21	1.02458e-19	0.315567
CCDC88C	ENSG00000015133	protein_coding	1319.6	0.595249	0.0594567	10.0115	1.35729e-23	1.9348e-22	0.595249
YAF2	ENSG00000015153	protein_coding	1193.37	-0.225181	0.0498876	-4.51377	6.36857e-06	1.60841e-05	0.225181
ZMYND11	ENSG00000015171	protein_coding	5000.46	-0.273995	0.0370929	-7.38672	1.5049e-13	8.4474e-13	0.273995
WAS	ENSG00000015285	protein_coding	1116.62	0.463119	0.0762492	6.07376	1.24947e-09	4.71143e-09	0.463119
DPEP1	ENSG00000015413	protein_coding	686.817	-0.572907	0.181577	-3.15517	0.00160406	0.00300518	0.572907
BID	ENSG00000015475	protein_coding	1530.53	0.0383939	0.0460566	0.833624	0.404493	0.470389	0.0383939
MATR3	ENSG00000015479	protein_coding	422.369	0.540948	0.0569837	9.49302	2.24427e-21	2.64084e-20	0.540948
NPC1L1	ENSG00000015520	protein_coding	137.109	-0.482573	0.20923	-2.30642	0.0210873	0.0330417	0.482573
XYLT2	ENSG00000015532	protein_coding	2712.21	0.0130379	0.0436039	0.299007	0.764935	0.801556	0.0130379
RGPD5	ENSG00000015568	protein_coding	0.968843	0.231435	0.151123	1.53143	0.125663	0.168644	0.231435
STMN4	ENSG00000015592	protein_coding	3.97059	0.420899	0.134284	3.1344	0.00172206	0.00321279	0.420899
NUDCD3	ENSG00000015676	protein_coding	6763.28	-0.226013	0.0283624	-7.96874	1.60299e-15	1.08642e-14	0.226013
ISL1	ENSG00000016082	protein_coding	1.74959	2.60702	0.291541	8.9422	3.815e-19	3.62256e-18	2.60702
CHDH	ENSG00000016391	protein_coding	3005.15	-0.373493	0.0876799	-4.25973	2.04675e-05	4.88247e-05	0.373493
IL20RA	ENSG00000016402	protein_coding	23.9421	-0.637139	0.207986	-3.06338	0.00218851	0.00401753	0.637139
CLCA1	ENSG00000016490	protein_coding	0.644212	0.919389	0.349303	2.63207	0.00848674	0.014223	0.919389
CLCA4	ENSG00000016602	protein_coding	1.12472	0.829943	0.193017	4.29985	1.70913e-05	4.11791e-05	0.829943
GLT8D1	ENSG00000016864	protein_coding	2081.22	-0.0400076	0.0347219	-1.15223	0.249227	0.309363	0.0400076
ATP2C1	ENSG00000017260	protein_coding	6909.41	-0.306732	0.0399258	-7.68256	1.55938e-14	9.63112e-14	0.306732
IGF1	ENSG00000017427	protein_coding	104.728	-0.341963	0.120316	-2.84222	0.00448007	0.00784669	0.341963
SLC38A5	ENSG00000017483	protein_coding	806.526	0.681792	0.188897	3.60932	0.000306997	0.000633668	0.681792
RALBP1	ENSG00000017797	protein_coding	4050.4	-0.306896	0.0372845	-8.2312	1.85352e-16	1.3702e-15	0.306896
RUFY3	ENSG00000018189	protein_coding	2798.92	0.246588	0.0610359	4.04005	5.34404e-05	0.000121349	0.246588
CNTN1	ENSG00000018236	protein_coding	173.03	0.263432	0.207081	1.27212	0.20333	0.258849	0.263432
SLC11A1	ENSG00000018280	protein_coding	802.194	0.803946	0.0969142	8.29543	1.0819e-16	8.1611e-16	0.803946
WWTR1	ENSG00000018408	protein_coding	14397.1	-0.277797	0.0535877	-5.18397	2.17212e-07	6.47632e-07	0.277797
AGPS	ENSG00000018510	protein_coding	4616.93	-0.394344	0.0472633	-8.34354	7.21005e-17	5.52582e-16	0.394344
ZNF806	ENSG00000018607	transcribed_unprocessed_pseudogene	0.586186	0.156869	0.254539	0.616285	0.537707	0.597796	0.156869
CXorf56	ENSG00000018610	protein_coding	1100.73	-0.0818999	0.0304563	-2.6891	0.00716454	0.0121481	0.0818999
ATP1A2	ENSG00000018625	protein_coding	427.392	-0.0901758	0.122483	-0.736232	0.46159	0.525855	0.0901758
TTC27	ENSG00000018699	protein_coding	1189.46	-0.220158	0.0308771	-7.13015	1.00259e-12	5.21255e-12	0.220158
ZNF582	ENSG00000018869	protein_coding	134.835	-0.0473431	0.0677694	-0.698591	0.484808	0.547797	0.0473431
VSIG2	ENSG00000019102	protein_coding	143.597	0.74658	0.133612	5.58768	2.30117e-08	7.62783e-08	0.74658
PHLDB1	ENSG00000019144	protein_coding	5309.52	0.450445	0.0495433	9.09196	9.72668e-20	9.82868e-19	0.450445
MARCO	ENSG00000019169	protein_coding	302.313	0.0880178	0.164096	0.536379	0.591697	0.647891	0.0880178
CYP24A1	ENSG00000019186	protein_coding	539.358	0.26441	0.22337	1.18373	0.236519	0.29548	0.26441
PRDM11	ENSG00000019485	protein_coding	777.928	-0.0321008	0.0453405	-0.707994	0.478949	0.542379	0.0321008
SYT13	ENSG00000019505	protein_coding	4848.11	-0.476774	0.162781	-2.92893	0.00340135	0.00606717	0.476774
SNAI2	ENSG00000019549	protein_coding	735.093	0.274295	0.0899972	3.04781	0.00230513	0.00421874	0.274295
CD74	ENSG00000019582	protein_coding	262609	0.0894628	0.0782691	1.14302	0.253032	0.313497	0.0894628
HGF	ENSG00000019991	protein_coding	1258.2	0.39815	0.119104	3.34287	0.000829167	0.00161521	0.39815
ZRANB1	ENSG00000019995	protein_coding	923.03	-0.16405	0.0481321	-3.40832	0.000653646	0.00129071	0.16405
NCDN	ENSG00000020129	protein_coding	1724.39	-0.0108655	0.0407618	-0.266562	0.789807	0.823537	0.0108655
ADGRA2	ENSG00000020181	protein_coding	4300.72	0.166875	0.0815858	2.0454	0.0408156	0.0607047	0.166875
CCT8L1P	ENSG00000020219	processed_pseudogene	1.27228	1.74232	0.218937	7.95812	1.74671e-15	1.17991e-14	1.74232
ZFP64	ENSG00000020256	protein_coding	916.767	-0.204821	0.0345975	-5.92012	3.21705e-09	1.16199e-08	0.204821
MNAT1	ENSG00000020426	protein_coding	643.603	-0.148347	0.0421741	-3.51749	0.000435643	0.000881638	0.148347
SAMD4A	ENSG00000020577	protein_coding	1987.66	0.0983883	0.0580938	1.69361	0.090339	0.125043	0.0983883
RUNX3	ENSG00000020633	protein_coding	1536.22	0.471079	0.0839017	5.61465	1.96958e-08	6.57513e-08	0.471079
MRE11	ENSG00000020922	protein_coding	1356.11	0.105099	0.0297057	3.53801	0.000403152	0.000819737	0.105099
PLEKHB1	ENSG00000021300	protein_coding	384.725	-0.478026	0.126629	-3.77503	0.000159989	0.000341917	0.478026
SERPINB1	ENSG00000021355	protein_coding	5546.58	-0.208363	0.0392814	-5.30436	1.13067e-07	3.48339e-07	0.208363
CYP3A43	ENSG00000021461	protein_coding	10.3487	1.22587	0.125317	9.78212	1.34364e-22	1.76372e-21	1.22587
SLC7A9	ENSG00000021488	protein_coding	990.58	-0.363059	0.121119	-2.99753	0.0027218	0.00493226	0.363059
SPAST	ENSG00000021574	protein_coding	1153.78	-0.151295	0.041568	-3.63969	0.000272962	0.000566757	0.151295
NRXN3	ENSG00000021645	protein_coding	736.863	-0.447247	0.117627	-3.80225	0.00014339	0.000308182	0.447247
OSBPL5	ENSG00000021762	protein_coding	1646.3	0.274553	0.0510151	5.3818	7.37428e-08	2.31955e-07	0.274553
AQR	ENSG00000021776	protein_coding	3096.42	-0.258911	0.0308093	-8.40367	4.32723e-17	3.37428e-16	0.258911
CPS1	ENSG00000021826	protein_coding	285.163	0.365232	0.138861	2.6302	0.0085334	0.0142945	0.365232
C8B	ENSG00000021852	protein_coding	2.42913	2.04161	0.353507	5.7753	7.68169e-09	2.671e-08	2.04161
FHL1	ENSG00000022267	protein_coding	20354.9	-0.273044	0.114118	-2.39265	0.0167273	0.0266721	0.273044
RTF2	ENSG00000022277	protein_coding	6002.6	-0.215185	0.0226638	-9.49465	2.20962e-21	2.60137e-20	0.215185
GABRA1	ENSG00000022355	protein_coding	0.836791	0.343185	0.278294	1.23318	0.21751	0.27468	0.343185
NLRP2	ENSG00000022556	protein_coding	148.036	-0.033674	0.160259	-0.210123	0.833572	0.861514	0.033674
SLC45A4	ENSG00000022567	protein_coding	2198.44	0.00150312	0.0645688	0.0232793	0.981427	0.985015	0.00150312
RNF10	ENSG00000022840	protein_coding	9071.78	-0.0943261	0.0287781	-3.27771	0.00104654	0.00200987	0.0943261
ZNF839	ENSG00000022976	protein_coding	365.331	0.338859	0.0465968	7.27215	3.53807e-13	1.91567e-12	0.338859
ZDHHC6	ENSG00000023041	protein_coding	2454.64	-0.0509081	0.0292157	-1.74249	0.0814227	0.113805	0.0509081
GRAMD1B	ENSG00000023171	protein_coding	782.116	0.101013	0.0967028	1.04458	0.296219	0.359953	0.101013
RNH1	ENSG00000023191	protein_coding	8411.09	-0.134198	0.0346337	-3.87476	0.000106728	0.000233351	0.134198
NDUFS1	ENSG00000023228	protein_coding	6305.02	-0.508374	0.0509186	-9.98405	1.7901e-23	2.52415e-22	0.508374
RB1CC1	ENSG00000023287	protein_coding	3407.03	-0.177435	0.0404425	-4.38734	1.14746e-05	2.81876e-05	0.177435
ERP44	ENSG00000023318	protein_coding	4421.77	-0.212214	0.0340225	-6.23746	4.44723e-10	1.7598e-09	0.212214
ALAS1	ENSG00000023330	protein_coding	2073.34	-0.47828	0.0595573	-8.03059	9.70036e-16	6.72391e-15	0.47828
BIRC3	ENSG00000023445	protein_coding	10835.9	0.288458	0.0987914	2.91987	0.00350178	0.00623541	0.288458
AKAP11	ENSG00000023516	protein_coding	4245.54	-0.24788	0.0477537	-5.1908	2.09387e-07	6.25416e-07	0.24788
GLRX2	ENSG00000023572	protein_coding	304.073	-0.129423	0.0557628	-2.32095	0.0202896	0.0318907	0.129423
SNAPC1	ENSG00000023608	protein_coding	689.271	0.00589281	0.0495762	0.118864	0.905383	0.921985	0.00589281
DERA	ENSG00000023697	protein_coding	3981.67	-0.385937	0.0579114	-6.66426	2.65995e-11	1.20057e-10	0.385937
STRAP	ENSG00000023734	protein_coding	5741.53	-0.282302	0.0432877	-6.52153	6.95948e-11	2.99594e-10	0.282302
ABCC2	ENSG00000023839	protein_coding	2185.84	-0.0744757	0.122092	-0.609997	0.541864	0.601847	0.0744757
DEF6	ENSG00000023892	protein_coding	846.216	0.750064	0.075473	9.93818	2.83975e-23	3.95551e-22	0.750064
PLEKHO1	ENSG00000023902	protein_coding	3178.08	0.455164	0.068912	6.60501	3.975e-11	1.76009e-10	0.455164
GCLM	ENSG00000023909	protein_coding	1994.98	-0.430048	0.0580426	-7.40918	1.27087e-13	7.17924e-13	0.430048
UBR2	ENSG00000024048	protein_coding	3612.75	-0.0549804	0.0331091	-1.66059	0.0967966	0.133145	0.0549804
EHD2	ENSG00000024422	protein_coding	20753.8	-0.107325	0.0681665	-1.57446	0.115382	0.156309	0.107325
DEPDC1	ENSG00000024526	protein_coding	165.868	0.653767	0.101376	6.44891	1.12655e-10	4.75367e-10	0.653767
CCDC28A	ENSG00000024862	protein_coding	1927.56	-0.296586	0.0398139	-7.44932	9.38231e-14	5.37653e-13	0.296586
RRAGD	ENSG00000025039	protein_coding	4222.92	-0.73518	0.0806487	-9.11583	7.80711e-20	7.95407e-19	0.73518
HSF2	ENSG00000025156	protein_coding	554.681	-0.0845087	0.0363362	-2.32575	0.0200321	0.0315087	0.0845087
PHF20	ENSG00000025293	protein_coding	2561.8	-0.200616	0.0314342	-6.38209	1.74685e-10	7.23134e-10	0.200616
HSD17B6	ENSG00000025423	protein_coding	54.7643	0.570022	0.127962	4.45464	8.40354e-06	2.09417e-05	0.570022
NR1H3	ENSG00000025434	protein_coding	2310.19	0.0894803	0.0525148	1.7039	0.0883989	0.122589	0.0894803
TYMP	ENSG00000025708	protein_coding	6446.54	0.580963	0.0797294	7.28668	3.17677e-13	1.72742e-12	0.580963
NCAPH2	ENSG00000025770	protein_coding	2469.97	0.0400395	0.0433218	0.924234	0.355365	0.420893	0.0400395
TOMM34	ENSG00000025772	protein_coding	1918.4	-0.14858	0.0426306	-3.48529	0.000491602	0.000988153	0.14858
SEC63	ENSG00000025796	protein_coding	5524.01	-0.236272	0.0355759	-6.64134	3.10851e-11	1.39245e-10	0.236272
KPNA6	ENSG00000025800	protein_coding	4445.68	-0.142914	0.030278	-4.72005	2.35789e-06	6.26303e-06	0.142914
VIM	ENSG00000026025	protein_coding	185833	-0.115443	0.0628334	-1.83728	0.0661682	0.0942847	0.115443
RTEL1-TNFRSF6B	ENSG00000026036	protein_coding	216.315	1.31621	0.0903985	14.5601	5.03719e-48	4.99747e-46	1.31621
FAS	ENSG00000026103	protein_coding	2105.15	-0.149602	0.0568902	-2.62966	0.00854695	0.0143152	0.149602
RNASET2	ENSG00000026297	protein_coding	15186.6	0.0744229	0.11168	0.666395	0.505159	0.567146	0.0744229
CD44	ENSG00000026508	protein_coding	11380.7	0.231103	0.101247	2.28256	0.0224561	0.0350226	0.231103
KCNG1	ENSG00000026559	protein_coding	48.3835	0.0283918	0.174758	0.162463	0.870941	0.893035	0.0283918
AGPAT4	ENSG00000026652	protein_coding	681.295	0.197283	0.0562742	3.50575	0.000455322	0.000919362	0.197283
SLAMF7	ENSG00000026751	protein_coding	1297.12	0.787098	0.113625	6.92714	4.2943e-12	2.10134e-11	0.787098
BTN3A1	ENSG00000026950	protein_coding	4874.56	0.429343	0.0612554	7.00906	2.39931e-12	1.20253e-11	0.429343
MIPEP	ENSG00000027001	protein_coding	1371.17	-0.537085	0.0487829	-11.0097	3.43117e-28	7.24312e-27	0.537085
PRKCH	ENSG00000027075	protein_coding	2981.57	-0.012753	0.0610942	-0.208743	0.834649	0.862474	0.012753
INSRR	ENSG00000027644	protein_coding	22.884	0.559422	0.195229	2.86546	0.00416399	0.00733332	0.559422
IFNGR1	ENSG00000027697	protein_coding	6066.99	-0.174337	0.0428897	-4.06477	4.80797e-05	0.000109825	0.174337
B4GALT7	ENSG00000027847	protein_coding	2175.87	-0.0410715	0.0650933	-0.630963	0.528065	0.588652	0.0410715
SH2D2A	ENSG00000027869	protein_coding	379.354	1.06656	0.101779	10.4792	1.07658e-25	1.85806e-24	1.06656
VRK2	ENSG00000028116	protein_coding	825.585	-0.132865	0.0402543	-3.30064	0.000964656	0.00186206	0.132865
TNFRSF1B	ENSG00000028137	protein_coding	4832.07	0.231554	0.0600482	3.85614	0.000115192	0.000250818	0.231554
VEZT	ENSG00000028203	protein_coding	3519.79	-0.0701673	0.0339006	-2.06979	0.0384716	0.0575156	0.0701673
POU2F2	ENSG00000028277	protein_coding	735.13	0.740226	0.0856479	8.64267	5.49149e-18	4.67439e-17	0.740226
BRD9	ENSG00000028310	protein_coding	1849.52	0.244179	0.0337469	7.23559	4.63511e-13	2.48103e-12	0.244179
SNX1	ENSG00000028528	protein_coding	6760.42	-0.12022	0.0213079	-5.64203	1.68061e-08	5.65185e-08	0.12022
TBPL1	ENSG00000028839	protein_coding	619.981	-0.12679	0.0419161	-3.02485	0.00248758	0.00453056	0.12679
ARNTL2	ENSG00000029153	protein_coding	446.76	0.497249	0.0845349	5.88217	4.04923e-09	1.4471e-08	0.497249
BCLAF1	ENSG00000029363	protein_coding	5660.61	-0.08333	0.0325335	-2.56136	0.0104265	0.0172374	0.08333
SLC39A9	ENSG00000029364	protein_coding	5432.24	-0.357585	0.0392941	-9.10023	9.01381e-20	9.12799e-19	0.357585
ANK1	ENSG00000029534	protein_coding	709.298	-0.257653	0.136221	-1.89144	0.058566	0.0843899	0.257653
IBSP	ENSG00000029559	protein_coding	68.6024	0.274294	0.213647	1.28387	0.199189	0.254191	0.274294
TFB1M	ENSG00000029639	protein_coding	462.358	-0.0897269	0.0364056	-2.46465	0.0137148	0.0222152	0.0897269
RABEP1	ENSG00000029725	protein_coding	3304.23	-0.102976	0.0324915	-3.16933	0.00152788	0.00287071	0.102976
HMGB3	ENSG00000029993	protein_coding	863.626	-0.0359213	0.090874	-0.395286	0.692632	0.738523	0.0359213
NUP160	ENSG00000030066	protein_coding	3370.05	-0.179188	0.0385656	-4.64632	3.37913e-06	8.80616e-06	0.179188
BAK1	ENSG00000030110	protein_coding	1251.94	-0.0282851	0.0482015	-0.58681	0.557331	0.616328	0.0282851
MUSK	ENSG00000030304	protein_coding	2.8355	0.925933	0.162553	5.6962	1.22511e-08	4.179e-08	0.925933
IKZF2	ENSG00000030419	protein_coding	600.325	0.254692	0.0719413	3.54027	0.000399718	0.000813178	0.254692
GRN	ENSG00000030582	protein_coding	22225	-0.288109	0.0514329	-5.60166	2.12312e-08	7.06665e-08	0.288109
FAM13B	ENSG00000031003	protein_coding	2103.98	-0.0879031	0.0439178	-2.00154	0.0453344	0.0668492	0.0879031
ARHGAP31	ENSG00000031081	protein_coding	3914.23	-0.260885	0.0571419	-4.56556	4.98168e-06	1.27454e-05	0.260885
CENPQ	ENSG00000031691	protein_coding	267.528	-0.199123	0.0538945	-3.69468	0.000220161	0.000462384	0.199123
SARS1	ENSG00000031698	protein_coding	8065.78	-0.194065	0.0306677	-6.32801	2.4835e-10	1.00999e-09	0.194065
RANBP3	ENSG00000031823	protein_coding	2800.54	0.046502	0.0274221	1.69578	0.0899268	0.124528	0.046502
ARID4A	ENSG00000032219	protein_coding	1775.49	0.0283732	0.0476264	0.595746	0.551345	0.610744	0.0283732
EIPR1	ENSG00000032389	protein_coding	1306.9	-0.162525	0.0427691	-3.80006	0.00014466	0.000310713	0.162525
PNPLA6	ENSG00000032444	protein_coding	3405.34	0.0915941	0.037728	2.42775	0.0151928	0.024422	0.0915941
IFT88	ENSG00000032742	protein_coding	1406.93	-0.0969798	0.0456011	-2.1267	0.033445	0.05055	0.0969798
ALG1	ENSG00000033011	protein_coding	1182.19	-0.293584	0.0397205	-7.39126	1.45449e-13	8.17911e-13	0.293584
ZCCHC8	ENSG00000033030	protein_coding	1772	0.13728	0.0289217	4.7466	2.06865e-06	5.53327e-06	0.13728
ABCF2	ENSG00000033050	protein_coding	2985.27	-0.177442	0.0368949	-4.80939	1.51392e-06	4.10682e-06	0.177442
CHPF2	ENSG00000033100	protein_coding	3574.32	0.052508	0.0433562	1.21108	0.225863	0.283876	0.052508
LRRC7	ENSG00000033122	protein_coding	198.34	0.109444	0.119531	0.915613	0.35987	0.425604	0.109444
FUT8	ENSG00000033170	protein_coding	1428.12	-0.0919455	0.0641224	-1.43391	0.151599	0.19938	0.0919455
UBA6	ENSG00000033178	protein_coding	2623.15	0.0377967	0.0476717	0.792855	0.427863	0.493312	0.0377967
GAB2	ENSG00000033327	protein_coding	2407.73	-0.187106	0.0531659	-3.51929	0.00043271	0.000875891	0.187106
ATP6V0A1	ENSG00000033627	protein_coding	6027.63	-0.172083	0.047469	-3.62515	0.00028879	0.00059785	0.172083
PIAS1	ENSG00000033800	protein_coding	2531.1	-0.169851	0.0351627	-4.83044	1.36231e-06	3.71443e-06	0.169851
SLC4A7	ENSG00000033867	protein_coding	2374.05	0.0889412	0.0825808	1.07702	0.281471	0.34418	0.0889412
APBA2	ENSG00000034053	protein_coding	223.555	0.370389	0.124951	2.96427	0.00303399	0.00545585	0.370389
MAP2K3	ENSG00000034152	protein_coding	3436.68	0.0284456	0.0553688	0.513748	0.607428	0.662453	0.0284456
EFCAB1	ENSG00000034239	protein_coding	10.7022	0.33423	0.110092	3.03592	0.00239805	0.00437872	0.33423
TMSB10	ENSG00000034510	protein_coding	75968.9	0.0619443	0.0741581	0.8353	0.403549	0.469478	0.0619443
ASTE1	ENSG00000034533	protein_coding	478.137	0.0416864	0.0277433	1.50257	0.132949	0.177332	0.0416864
RNF19A	ENSG00000034677	protein_coding	5039.13	0.163665	0.0437314	3.7425	0.000182199	0.000386705	0.163665
PEX3	ENSG00000034693	protein_coding	967.937	-0.362862	0.0507163	-7.15474	8.38305e-13	4.38417e-12	0.362862
GABARAPL2	ENSG00000034713	protein_coding	4758.11	-0.267053	0.0358298	-7.45339	9.09732e-14	5.22445e-13	0.267053
MYOC	ENSG00000034971	protein_coding	111.892	0.266409	0.13055	2.04066	0.0412845	0.0613522	0.266409
SH3YL1	ENSG00000035115	protein_coding	3765.58	-0.115073	0.0671751	-1.71302	0.086708	0.120472	0.115073
FAM136A	ENSG00000035141	protein_coding	1861.36	0.0369389	0.0368939	1.00122	0.31672	0.381467	0.0369389
VCL	ENSG00000035403	protein_coding	9334.74	-0.133453	0.0537784	-2.48154	0.0130816	0.0212717	0.133453
DEPDC1B	ENSG00000035499	protein_coding	117.272	0.609816	0.0887947	6.86771	6.52428e-12	3.13437e-11	0.609816
DAPK2	ENSG00000035664	protein_coding	456.279	0.315163	0.114274	2.75797	0.00581611	0.0100082	0.315163
NSMAF	ENSG00000035681	protein_coding	1840.63	0.0363702	0.0359222	1.01247	0.311314	0.375746	0.0363702
ADSS2	ENSG00000035687	protein_coding	2434.12	-0.153341	0.0393438	-3.89747	9.72036e-05	0.000213732	0.153341
STAP1	ENSG00000035720	protein_coding	107.475	-1.8778	0.178487	-10.5207	6.93779e-26	1.21165e-24	1.8778
TIMP2	ENSG00000035862	protein_coding	16678.6	0.0299843	0.0682005	0.43965	0.660191	0.710128	0.0299843
RFC1	ENSG00000035928	protein_coding	3460.33	-0.224388	0.0387378	-5.79249	6.9349e-09	2.42265e-08	0.224388
TBC1D23	ENSG00000036054	protein_coding	2125.56	-0.179216	0.0424351	-4.22328	2.40768e-05	5.69539e-05	0.179216
CUL3	ENSG00000036257	protein_coding	3438.8	-0.283079	0.0367294	-7.70716	1.28649e-14	8.01313e-14	0.283079
MYOM2	ENSG00000036448	protein_coding	508.959	0.0595738	0.0787877	0.75613	0.449571	0.514236	0.0595738
OTC	ENSG00000036473	protein_coding	3.40204	-0.38613	0.227916	-1.69418	0.0902319	0.124917	0.38613
CYP46A1	ENSG00000036530	protein_coding	151.207	0.502435	0.0845745	5.94073	2.83749e-09	1.02949e-08	0.502435
ZZZ3	ENSG00000036549	protein_coding	2218.73	-0.162947	0.0313331	-5.2005	1.98757e-07	5.95105e-07	0.162947
SLC18A1	ENSG00000036565	protein_coding	6.60805	0.865548	0.124548	6.94951	3.66566e-12	1.80711e-11	0.865548
USP2	ENSG00000036672	protein_coding	1577.72	-0.3646	0.122675	-2.97209	0.00295781	0.00532887	0.3646
CASR	ENSG00000036828	protein_coding	138.02	-0.809254	0.197683	-4.0937	4.24535e-05	9.75667e-05	0.809254
TUBG2	ENSG00000037042	protein_coding	1209.85	0.367567	0.0461111	7.97133	1.5698e-15	1.065e-14	0.367567
RPL26L1	ENSG00000037241	protein_coding	982.786	-0.188288	0.048765	-3.86112	0.000112869	0.000246009	0.188288
FLT4	ENSG00000037280	protein_coding	4939.33	0.199426	0.0806782	2.47186	0.013441	0.0218071	0.199426
NSUN2	ENSG00000037474	protein_coding	3191.92	0.124435	0.030227	4.11667	3.84384e-05	8.87957e-05	0.124435
FBXO42	ENSG00000037637	protein_coding	1822.18	0.0449415	0.0254742	1.7642	0.0776986	0.109049	0.0449415
MFAP3	ENSG00000037749	protein_coding	1689.16	-0.431272	0.0676843	-6.37181	1.86811e-10	7.70814e-10	0.431272
MRI1	ENSG00000037757	protein_coding	1521.18	0.448112	0.0498814	8.98356	2.62148e-19	2.5302e-18	0.448112
METTL1	ENSG00000037897	protein_coding	1104.26	-0.0413205	0.0546205	-0.756502	0.449348	0.514031	0.0413205
HOXC8	ENSG00000037965	protein_coding	326.995	0.186266	0.0837291	2.22462	0.0261067	0.0402428	0.186266
AGA	ENSG00000038002	protein_coding	1409.45	-0.345818	0.0396105	-8.73046	2.53634e-18	2.22473e-17	0.345818
PI4K2B	ENSG00000038210	protein_coding	817.717	-0.1428	0.0435168	-3.2815	0.00103258	0.00198492	0.1428
BOD1L1	ENSG00000038219	protein_coding	3432.04	-0.0515181	0.0446786	-1.15308	0.248877	0.30897	0.0515181
MAT2B	ENSG00000038274	protein_coding	6846.47	-0.333579	0.0416273	-8.01346	1.11522e-15	7.68032e-15	0.333579
TLL1	ENSG00000038295	protein_coding	1031.07	-0.108232	0.105904	-1.02198	0.306791	0.370879	0.108232
EDC4	ENSG00000038358	protein_coding	1970.48	0.197496	0.0367166	5.37893	7.49284e-08	2.35526e-07	0.197496
TRIO	ENSG00000038382	protein_coding	5197.96	0.303814	0.0500205	6.07379	1.24927e-09	4.71108e-09	0.303814
VCAN	ENSG00000038427	protein_coding	21616.4	-0.34589	0.118888	-2.90938	0.00362151	0.00643251	0.34589
CLEC16A	ENSG00000038532	protein_coding	1771.62	-0.111767	0.047959	-2.33048	0.0197809	0.0311601	0.111767
MSR1	ENSG00000038945	protein_coding	3692.83	-0.143187	0.092821	-1.54261	0.122925	0.1654	0.143187
CDH1	ENSG00000039068	protein_coding	6745.75	-0.530688	0.0989682	-5.36221	8.22105e-08	2.57038e-07	0.530688
MTREX	ENSG00000039123	protein_coding	3804.52	-0.303359	0.0364778	-8.31626	9.07841e-17	6.89134e-16	0.303359
DNAH5	ENSG00000039139	protein_coding	492.587	0.122194	0.106473	1.14765	0.251114	0.311393	0.122194
ZFYVE16	ENSG00000039319	protein_coding	2925.85	-0.160552	0.0407901	-3.93606	8.28298e-05	0.000183607	0.160552
RIPOR1	ENSG00000039523	protein_coding	6615.57	0.00736475	0.0348631	0.211248	0.832694	0.860796	0.00736475
C6	ENSG00000039537	protein_coding	715.244	-0.594413	0.173277	-3.43043	0.000602622	0.0011962	0.594413
RAI14	ENSG00000039560	protein_coding	4428.08	-0.0958859	0.0484756	-1.97802	0.0479259	0.0703787	0.0958859
SOX30	ENSG00000039600	protein_coding	15.1082	0.142395	0.10947	1.30077	0.193338	0.247551	0.142395
PNKP	ENSG00000039650	protein_coding	1515.66	0.392328	0.0528545	7.42279	1.14676e-13	6.50243e-13	0.392328
BEST2	ENSG00000039987	protein_coding	2.67576	2.02794	0.200052	10.1371	3.78248e-24	5.63672e-23	2.02794
PHLPP2	ENSG00000040199	protein_coding	840.624	-0.100413	0.0528265	-1.90081	0.0573267	0.0827566	0.100413
SPDL1	ENSG00000040275	protein_coding	548.387	0.287089	0.0478036	6.00558	1.90646e-09	7.04391e-09	0.287089
STAU2	ENSG00000040341	protein_coding	2335.57	-0.29081	0.0394144	-7.37825	1.60382e-13	8.97587e-13	0.29081
SLC66A1	ENSG00000040487	protein_coding	843.277	0.0646559	0.0551611	1.17213	0.241146	0.300508	0.0646559
CTNS	ENSG00000040531	protein_coding	1227.37	-0.126298	0.0337153	-3.74601	0.000179669	0.000381577	0.126298
RTN4R	ENSG00000040608	protein_coding	195.143	0.0727368	0.0922194	0.788736	0.430266	0.495743	0.0727368
PHF23	ENSG00000040633	protein_coding	1947.53	-0.129221	0.0350066	-3.69133	0.000223082	0.000468141	0.129221
CDH10	ENSG00000040731	protein_coding	4.96942	0.912551	0.20991	4.34734	1.37801e-05	3.35508e-05	0.912551
INPP4A	ENSG00000040933	protein_coding	1710.42	0.0782571	0.0439953	1.77876	0.0752792	0.105919	0.0782571
RAB27B	ENSG00000041353	protein_coding	301.29	-0.296459	0.139811	-2.12043	0.0339698	0.0512836	0.296459
PSMA4	ENSG00000041357	protein_coding	5045.91	0.0152913	0.0368879	0.414535	0.678482	0.725893	0.0152913
MYO16	ENSG00000041515	protein_coding	22.437	-0.531936	0.143025	-3.71919	0.000199864	0.000422135	0.531936
LSG1	ENSG00000041802	protein_coding	2059.56	0.0389074	0.0313445	1.24128	0.214502	0.271326	0.0389074
PARP3	ENSG00000041880	protein_coding	1161.07	-0.0586905	0.0564415	-1.03985	0.298411	0.362312	0.0586905
TNC	ENSG00000041982	protein_coding	8323.14	0.0717879	0.117706	0.609893	0.541933	0.601909	0.0717879
THAP3	ENSG00000041988	protein_coding	766.603	0.0693212	0.0512771	1.3519	0.176409	0.228318	0.0693212
RIPOR3	ENSG00000042062	protein_coding	1502.82	0.489005	0.130661	3.74254	0.000182172	0.000386665	0.489005
TDP1	ENSG00000042088	protein_coding	813.906	0.000513034	0.0324318	0.0158188	0.987379	0.989762	0.000513034
AIFM2	ENSG00000042286	protein_coding	1311.57	-0.15139	0.0560865	-2.69922	0.00695027	0.011807	0.15139
C2orf83	ENSG00000042304	protein_coding	1.59527	0.700449	0.294357	2.37959	0.0173317	0.0275713	0.700449
SPATA7	ENSG00000042317	protein_coding	716.008	-0.124958	0.0404836	-3.08663	0.0020244	0.00373395	0.124958
MED17	ENSG00000042429	protein_coding	1650.06	-0.0835157	0.0290648	-2.87344	0.00406034	0.00716019	0.0835157
RETSAT	ENSG00000042445	protein_coding	5470.96	-0.380436	0.0444069	-8.56704	1.06178e-17	8.78149e-17	0.380436
CAPG	ENSG00000042493	protein_coding	8914.54	-0.224879	0.0845717	-2.65903	0.0078365	0.0132082	0.224879
AP2S1	ENSG00000042753	protein_coding	3327.37	-0.0650852	0.0504089	-1.29114	0.196653	0.251324	0.0650852
USH2A	ENSG00000042781	protein_coding	38.5579	0.449158	0.112191	4.00352	6.24078e-05	0.000140447	0.449158
ZPBP	ENSG00000042813	protein_coding	1.51095	-0.383544	0.240708	-1.5934	0.111071	0.150948	0.383544
TG	ENSG00000042832	protein_coding	120.792	0.0963973	0.104035	0.926581	0.354144	0.419638	0.0963973
ADAM28	ENSG00000042980	protein_coding	1244.77	0.246818	0.0757172	3.25973	0.00111517	0.00213381	0.246818
BARX2	ENSG00000043039	protein_coding	2842.23	-0.170763	0.0972941	-1.75512	0.0792382	0.111024	0.170763
DCUN1D1	ENSG00000043093	protein_coding	1784.24	-0.196954	0.0392559	-5.01719	5.24326e-07	1.49602e-06	0.196954
JADE2	ENSG00000043143	protein_coding	4474.89	-0.0848803	0.0421444	-2.01403	0.0440059	0.0650681	0.0848803
ZIC2	ENSG00000043355	protein_coding	20.3329	2.48459	0.259333	9.58071	9.63781e-22	1.16987e-20	2.48459
LCP2	ENSG00000043462	protein_coding	3135.98	0.339793	0.0646875	5.25284	1.49774e-07	4.54738e-07	0.339793
TRIT1	ENSG00000043514	protein_coding	1009.06	0.177961	0.0347713	5.11805	3.08716e-07	9.05446e-07	0.177961
ADRB1	ENSG00000043591	protein_coding	26.7053	-0.837975	0.150556	-5.56587	2.60848e-08	8.59427e-08	0.837975
GUCA2B	ENSG00000044012	protein_coding	113.208	-0.620507	0.217997	-2.8464	0.00442162	0.00775039	0.620507
CUL7	ENSG00000044090	protein_coding	3648.12	0.0721622	0.03567	2.02305	0.0430677	0.0637893	0.0721622
CTNNA1	ENSG00000044115	protein_coding	28991.4	-0.31123	0.0320986	-9.69606	3.13357e-22	3.9786e-21	0.31123
PHKA2	ENSG00000044446	protein_coding	8581.95	0.328427	0.0621752	5.28228	1.27586e-07	3.90531e-07	0.328427
CNTLN	ENSG00000044459	protein_coding	846.535	-0.0986325	0.047197	-2.0898	0.0366355	0.0549966	0.0986325
EPHA3	ENSG00000044524	protein_coding	1097.9	0.0794501	0.102405	0.77584	0.437844	0.502794	0.0794501
HSPA5	ENSG00000044574	protein_coding	35844.4	-0.27495	0.0466424	-5.89484	3.75044e-09	1.34482e-08	0.27495
DSG2	ENSG00000046604	protein_coding	9742.68	-0.912331	0.0885853	-10.2989	7.1272e-25	1.14228e-23	0.912331
GEMIN8	ENSG00000046647	protein_coding	1109.91	-0.00571383	0.0378042	-0.151143	0.879863	0.90057	0.00571383
OFD1	ENSG00000046651	protein_coding	2182.92	0.462346	0.0459749	10.0565	8.60079e-24	1.24841e-22	0.462346
GPM6B	ENSG00000046653	protein_coding	268.563	0.291103	0.10397	2.79987	0.00511234	0.00887163	0.291103
MAGEC2	ENSG00000046774	protein_coding	3.40729	3.8496	0.513784	7.49264	6.75044e-14	3.93122e-13	3.8496
PREX2	ENSG00000046889	protein_coding	3459.45	0.294148	0.114115	2.57764	0.00994777	0.0164936	0.294148
WDR37	ENSG00000047056	protein_coding	1431.34	0.028875	0.0336247	0.858743	0.390482	0.456325	0.028875
YTHDC2	ENSG00000047188	protein_coding	2662.63	0.0287733	0.0404148	0.711949	0.476497	0.5401	0.0287733
CTPS2	ENSG00000047230	protein_coding	1170.91	-0.0588989	0.0334252	-1.76211	0.0780502	0.109487	0.0588989
ATP6V1H	ENSG00000047249	protein_coding	2855.34	-0.499183	0.0565081	-8.83383	1.01156e-18	9.24607e-18	0.499183
POLR2B	ENSG00000047315	protein_coding	4346.92	-0.172743	0.0316757	-5.45347	4.93953e-08	1.5804e-07	0.172743
FAM214A	ENSG00000047346	protein_coding	2203.25	-0.0602761	0.0411685	-1.46413	0.143158	0.189447	0.0602761
ARAP2	ENSG00000047365	protein_coding	1382.1	0.102258	0.0581255	1.75925	0.0785342	0.11011	0.102258
TPR	ENSG00000047410	protein_coding	6894.05	-0.0143495	0.0374496	-0.383167	0.701596	0.746487	0.0143495
CP	ENSG00000047457	protein_coding	28262.7	-0.0543418	0.167268	-0.324878	0.745273	0.784177	0.0543418
KIAA0556	ENSG00000047578	protein_coding	1290.27	0.08367	0.0392981	2.12911	0.033245	0.0502751	0.08367
DTNBP1	ENSG00000047579	protein_coding	1358.79	-0.116736	0.0378167	-3.08688	0.00202269	0.00373107	0.116736
XK	ENSG00000047597	protein_coding	79.637	-0.466676	0.160175	-2.91353	0.00357365	0.00635374	0.466676
ANO2	ENSG00000047617	protein_coding	189.127	0.503334	0.0794881	6.33219	2.41699e-10	9.84226e-10	0.503334
C12orf4	ENSG00000047621	protein_coding	1121.74	-0.0687547	0.0359928	-1.91023	0.0561032	0.0811327	0.0687547
SCML1	ENSG00000047634	protein_coding	729.781	0.55946	0.0651046	8.59325	8.45404e-18	7.07423e-17	0.55946
WWC3	ENSG00000047644	protein_coding	4672.69	0.0121352	0.0379864	0.319463	0.749376	0.787662	0.0121352
ARHGAP6	ENSG00000047648	protein_coding	1198.32	-0.382678	0.0724151	-5.2845	1.26047e-07	3.86099e-07	0.382678
FAM184B	ENSG00000047662	protein_coding	32.2745	-0.0133605	0.111059	-0.120301	0.904245	0.920966	0.0133605
MAP4	ENSG00000047849	protein_coding	16339.4	-0.140916	0.0320529	-4.39637	1.10076e-05	2.70957e-05	0.140916
GOPC	ENSG00000047932	protein_coding	2287.05	-0.0323472	0.0343718	-0.941096	0.346656	0.412023	0.0323472
ROS1	ENSG00000047936	protein_coding	10.1112	2.00041	0.262759	7.61309	2.67625e-14	1.61549e-13	2.00041
USP28	ENSG00000048028	protein_coding	1218.46	-0.0549405	0.0376311	-1.45998	0.144296	0.190824	0.0549405
HDAC9	ENSG00000048052	protein_coding	572.325	0.0675197	0.0652499	1.03479	0.300769	0.364736	0.0675197
TSPAN17	ENSG00000048140	protein_coding	2470.54	-0.0606173	0.0496524	-1.22083	0.222149	0.279838	0.0606173
NOP16	ENSG00000048162	protein_coding	1059.86	0.0850183	0.0539352	1.57631	0.114956	0.155768	0.0850183
CC2D2A	ENSG00000048342	protein_coding	1691.61	-0.259344	0.0523243	-4.95647	7.17848e-07	2.01643e-06	0.259344
RRM2B	ENSG00000048392	protein_coding	4640.15	-0.481709	0.0531726	-9.05936	1.3122e-19	1.311e-18	0.481709
ZNF800	ENSG00000048405	protein_coding	1496.64	-0.210228	0.0378174	-5.55902	2.71292e-08	8.92522e-08	0.210228
TNFRSF17	ENSG00000048462	protein_coding	44.4019	1.2989	0.169421	7.66674	1.76427e-14	1.0831e-13	1.2989
SNX29	ENSG00000048471	protein_coding	5602.07	-0.345063	0.0602068	-5.7313	9.96624e-09	3.43256e-08	0.345063
LMO3	ENSG00000048540	protein_coding	82.6904	0.573167	0.128787	4.45052	8.56646e-06	2.13307e-05	0.573167
MRPS10	ENSG00000048544	protein_coding	1808.22	-0.283936	0.0362499	-7.83274	4.77369e-15	3.09114e-14	0.283936
GUCA1A	ENSG00000048545	protein_coding	1.74451	1.41796	0.235697	6.01602	1.78756e-09	6.62962e-09	1.41796
RSF1	ENSG00000048649	protein_coding	3248.89	-0.238492	0.0378125	-6.30723	2.84067e-10	1.14749e-09	0.238492
VPS13D	ENSG00000048707	protein_coding	3782.4	-0.30919	0.0515839	-5.99393	2.04831e-09	7.54536e-09	0.30919
CELF2	ENSG00000048740	protein_coding	2175.77	0.113404	0.0724619	1.56501	0.11758	0.158924	0.113404
FAM120A	ENSG00000048828	protein_coding	11239.2	-0.236515	0.0372337	-6.35216	2.12312e-10	8.70297e-10	0.236515
R3HDM1	ENSG00000048991	protein_coding	1439.78	0.00715888	0.0313366	0.228451	0.819296	0.84919	0.00715888
COL9A2	ENSG00000049089	protein_coding	356.045	0.840144	0.116052	7.23937	4.50766e-13	2.41557e-12	0.840144
KITLG	ENSG00000049130	protein_coding	2344.77	-0.470552	0.0900576	-5.22501	1.74148e-07	5.24802e-07	0.470552
ERCC8	ENSG00000049167	protein_coding	423.451	-0.224473	0.0368965	-6.08386	1.17321e-09	4.44171e-09	0.224473
ADAMTS6	ENSG00000049192	protein_coding	79.9754	1.25972	0.0957326	13.1587	1.51659e-39	7.84665e-38	1.25972
H6PD	ENSG00000049239	protein_coding	8483.92	-0.060973	0.0521701	-1.16873	0.242511	0.302017	0.060973
VAMP3	ENSG00000049245	protein_coding	7233.29	-0.309994	0.0299522	-10.3497	4.20007e-25	6.86748e-24	0.309994
PER3	ENSG00000049246	protein_coding	2157.53	0.0112234	0.0722342	0.155375	0.876526	0.897722	0.0112234
UTS2	ENSG00000049247	protein_coding	21.4085	0.488861	0.160598	3.04401	0.00233447	0.00426845	0.488861
TNFRSF9	ENSG00000049249	protein_coding	569.925	0.97976	0.141641	6.91721	4.60622e-12	2.24741e-11	0.97976
EPN3	ENSG00000049283	protein_coding	54.4734	-1.16299	0.186989	-6.21954	4.98622e-10	1.96282e-09	1.16299
LTBP1	ENSG00000049323	protein_coding	4606.97	0.163423	0.105341	1.55137	0.120813	0.162834	0.163423
RCN1	ENSG00000049449	protein_coding	7939.42	-0.0771585	0.055165	-1.39869	0.161907	0.211515	0.0771585
ELN	ENSG00000049540	protein_coding	2946.06	0.284939	0.122888	2.31869	0.020412	0.0320723	0.284939
RFC2	ENSG00000049541	protein_coding	1642.59	-0.0632108	0.0393522	-1.60628	0.108211	0.14742	0.0632108
ARID1B	ENSG00000049618	protein_coding	3670.22	-0.0498194	0.035359	-1.40896	0.158848	0.207918	0.0498194
CLPTM1L	ENSG00000049656	protein_coding	11311.6	-0.290691	0.049114	-5.91871	3.24486e-09	1.17132e-08	0.290691
NEDD4L	ENSG00000049759	protein_coding	5875.81	-0.717445	0.086491	-8.29502	1.08564e-16	8.18672e-16	0.717445
FOXP3	ENSG00000049768	protein_coding	181.878	0.578581	0.114328	5.06069	4.17732e-07	1.20581e-06	0.578581
PPP1R3F	ENSG00000049769	protein_coding	307.46	0.177694	0.0498023	3.568	0.000359721	0.000736437	0.177694
HEXB	ENSG00000049860	protein_coding	7647.74	-0.389323	0.0452333	-8.607	7.49955e-18	6.30528e-17	0.389323
PTCD2	ENSG00000049883	protein_coding	699.849	-0.139635	0.0375537	-3.71828	0.000200586	0.000423528	0.139635
NEXMIF	ENSG00000050030	protein_coding	66.1376	-0.597222	0.182935	-3.26468	0.00109589	0.00209931	0.597222
JKAMP	ENSG00000050130	protein_coding	2427.52	-0.245815	0.0356997	-6.88563	5.75308e-12	2.78353e-11	0.245815
DKK3	ENSG00000050165	protein_coding	5265.54	-0.0353737	0.08454	-0.418426	0.675636	0.723524	0.0353737
ARHGEF5	ENSG00000050327	protein_coding	709.334	-0.0837301	0.0543032	-1.5419	0.123098	0.165595	0.0837301
NFE2L3	ENSG00000050344	protein_coding	2315.7	0.126721	0.0807086	1.5701	0.116391	0.157535	0.126721
MCUR1	ENSG00000050393	protein_coding	1980.76	-0.285495	0.0325949	-8.75888	1.972e-18	1.74769e-17	0.285495
LIMA1	ENSG00000050405	protein_coding	6486.53	-0.209141	0.061146	-3.42035	0.000625404	0.00123853	0.209141
LETMD1	ENSG00000050426	protein_coding	4107.2	-0.190799	0.0473204	-4.03207	5.52879e-05	0.000125302	0.190799
SLC4A8	ENSG00000050438	protein_coding	126.404	0.565444	0.0678274	8.33651	7.65132e-17	5.85159e-16	0.565444
LAMC3	ENSG00000050555	protein_coding	1589.42	0.247601	0.130205	1.90162	0.0572203	0.0826158	0.247601
PTGER3	ENSG00000050628	protein_coding	4748.19	-0.760157	0.153203	-4.96177	6.98552e-07	1.96418e-06	0.760157
TNIP3	ENSG00000050730	protein_coding	95.7124	0.196429	0.152156	1.29097	0.196715	0.251396	0.196429
MAPK9	ENSG00000050748	protein_coding	3171.91	-0.298553	0.0314044	-9.5067	1.96808e-21	2.32929e-20	0.298553
COL23A1	ENSG00000050767	protein_coding	12731.4	0.0512941	0.113713	0.451085	0.651928	0.702577	0.0512941
BCAR1	ENSG00000050820	protein_coding	5659.93	-0.0445982	0.0524559	-0.850204	0.395212	0.461024	0.0445982
FAM160A2	ENSG00000051009	protein_coding	2386.76	0.426687	0.0362893	11.7579	6.42976e-32	1.79387e-30	0.426687
HERPUD1	ENSG00000051108	protein_coding	14616.3	-0.390088	0.0501191	-7.78322	7.06999e-15	4.50657e-14	0.390088
HOMER3	ENSG00000051128	protein_coding	1961.8	-0.00732173	0.0644773	-0.113555	0.90959	0.925607	0.00732173
RAD51	ENSG00000051180	protein_coding	145.876	0.514021	0.069474	7.39876	1.37467e-13	7.74325e-13	0.514021
POLQ	ENSG00000051341	protein_coding	113.411	1.00606	0.0863199	11.655	2.16396e-31	5.79613e-30	1.00606
PIK3CB	ENSG00000051382	protein_coding	4050.35	-0.367691	0.0503731	-7.29936	2.89136e-13	1.57826e-12	0.367691
CYBA	ENSG00000051523	protein_coding	8152.82	0.0632482	0.0765831	0.825877	0.408874	0.474602	0.0632482
THOC3	ENSG00000051596	protein_coding	398.321	-0.0870906	0.0497892	-1.74919	0.0802589	0.11236	0.0870906
HEBP2	ENSG00000051620	protein_coding	3459.18	-0.188575	0.0560671	-3.36338	0.00076995	0.00150617	0.188575
MPHOSPH9	ENSG00000051825	protein_coding	894.455	0.219121	0.0528132	4.14898	3.33956e-05	7.76549e-05	0.219121
PLEKHA5	ENSG00000052126	protein_coding	3946.77	0.0556724	0.065122	0.854894	0.39261	0.458389	0.0556724
PRSS8	ENSG00000052344	protein_coding	2417.54	-0.424012	0.113508	-3.73552	0.000187327	0.000397015	0.424012
SIKE1	ENSG00000052723	protein_coding	1853.82	-0.0506649	0.0301216	-1.68201	0.092566	0.127858	0.0506649
RRP12	ENSG00000052749	protein_coding	1581.46	0.0224519	0.0520482	0.431367	0.666202	0.715528	0.0224519
FNIP2	ENSG00000052795	protein_coding	5136.19	-0.435186	0.0708532	-6.14208	8.14485e-10	3.13367e-09	0.435186
MSMO1	ENSG00000052802	protein_coding	2605.39	-0.419085	0.05749	-7.28971	3.10619e-13	1.69159e-12	0.419085
TTC17	ENSG00000052841	protein_coding	4648.23	0.0792645	0.0241553	3.28146	0.00103273	0.00198512	0.0792645
ALX4	ENSG00000052850	protein_coding	20.4223	0.289491	0.121851	2.37577	0.0175122	0.0278349	0.289491
FSTL4	ENSG00000053108	protein_coding	75.9529	-0.976062	0.153141	-6.37363	1.84605e-10	7.62315e-10	0.976062
FOXN3	ENSG00000053254	protein_coding	4700.94	-0.310314	0.0554098	-5.60034	2.13933e-08	7.11903e-08	0.310314
METTL24	ENSG00000053328	protein_coding	118.144	-0.358493	0.0991303	-3.61638	0.00029875	0.000617516	0.358493
AKR7A2	ENSG00000053371	protein_coding	3697.12	-0.351436	0.0616962	-5.69624	1.22481e-08	4.1786e-08	0.351436
MRTO4	ENSG00000053372	protein_coding	1859.06	-0.0144113	0.0398597	-0.36155	0.717688	0.76035	0.0144113
NNAT	ENSG00000053438	protein_coding	35.468	0.972678	0.106276	9.15233	5.57162e-20	5.77046e-19	0.972678
USE1	ENSG00000053501	protein_coding	1536.09	0.0287027	0.0509327	0.563541	0.573066	0.630579	0.0287027
MCF2L2	ENSG00000053524	protein_coding	64.7905	0.444296	0.0992563	4.47625	7.59658e-06	1.90237e-05	0.444296
NRIP2	ENSG00000053702	protein_coding	1882.75	0.108492	0.0804555	1.34848	0.177505	0.229578	0.108492
LAMA3	ENSG00000053747	protein_coding	1450.87	-0.15586	0.0935859	-1.66543	0.0958279	0.131936	0.15586
AP5M1	ENSG00000053770	protein_coding	2296.29	-0.439518	0.0513146	-8.56518	1.07911e-17	8.91696e-17	0.439518
ANAPC4	ENSG00000053900	protein_coding	1381.88	0.329461	0.032651	10.0904	6.09325e-24	8.94395e-23	0.329461
KCNQ1	ENSG00000053918	protein_coding	1446.16	-0.613893	0.0890382	-6.89472	5.39726e-12	2.61893e-11	0.613893
TRAPPC3	ENSG00000054116	protein_coding	2792.28	-0.135092	0.0307252	-4.39679	1.09862e-05	2.7046e-05	0.135092
THRAP3	ENSG00000054118	protein_coding	7505.92	-0.0387632	0.0249685	-1.55249	0.120546	0.162516	0.0387632
PHPT1	ENSG00000054148	protein_coding	5130.76	0.156127	0.071004	2.19884	0.0278891	0.0427473	0.156127
ENTPD2	ENSG00000054179	protein_coding	803.312	-0.0751253	0.105679	-0.710882	0.477157	0.540676	0.0751253
LY75	ENSG00000054219	protein_coding	734.089	0.200034	0.0836826	2.39039	0.0168305	0.0268219	0.200034
ARID4B	ENSG00000054267	protein_coding	2632.98	0.0708551	0.0361142	1.96198	0.0497653	0.0728041	0.0708551
OPN3	ENSG00000054277	protein_coding	603.314	-0.424611	0.0819958	-5.17845	2.23735e-07	6.6632e-07	0.424611
SDCCAG8	ENSG00000054282	protein_coding	1287.85	0.00441268	0.0278041	0.158706	0.873901	0.895535	0.00441268
PTPRN	ENSG00000054356	protein_coding	363.646	0.435454	0.170365	2.556	0.0105883	0.0174864	0.435454
HHAT	ENSG00000054392	protein_coding	806.862	-0.4782	0.0590482	-8.09848	5.56506e-16	3.94012e-15	0.4782
KIF1B	ENSG00000054523	protein_coding	4468.19	-0.262393	0.0411685	-6.37364	1.84591e-10	7.62315e-10	0.262393
FOXC1	ENSG00000054598	protein_coding	1044.67	-0.30622	0.0756569	-4.04748	5.17713e-05	0.000117775	0.30622
TBC1D22A	ENSG00000054611	protein_coding	2445.06	-0.106335	0.0350488	-3.0339	0.00241412	0.00440464	0.106335
SYNE2	ENSG00000054654	protein_coding	11202.9	-0.0958948	0.0567049	-1.69112	0.0908136	0.125641	0.0958948
PLEKHH1	ENSG00000054690	protein_coding	1014.4	0.25082	0.0853604	2.93837	0.00329948	0.00589778	0.25082
ATP9A	ENSG00000054793	protein_coding	3541.3	-0.488498	0.0828603	-5.89544	3.73687e-09	1.34006e-08	0.488498
SPO11	ENSG00000054796	protein_coding	0.343772	0.510202	0.440346	1.15864	0.246604	0.306578	0.510202
CBLN4	ENSG00000054803	protein_coding	285.933	0.231386	0.147274	1.57112	0.116154	0.157233	0.231386
CHRDL2	ENSG00000054938	protein_coding	117.422	-0.0832486	0.169913	-0.48995	0.62417	0.677517	0.0832486
FAM168A	ENSG00000054965	protein_coding	4986	-0.196828	0.0319235	-6.16561	7.02118e-10	2.72102e-09	0.196828
RELT	ENSG00000054967	protein_coding	510.37	0.575814	0.0587547	9.8003	1.12247e-22	1.48504e-21	0.575814
GALC	ENSG00000054983	protein_coding	3296.38	-0.312272	0.0523615	-5.96376	2.46496e-09	8.99689e-09	0.312272
NOP58	ENSG00000055044	protein_coding	2372.59	0.212548	0.0351272	6.05082	1.44115e-09	5.39691e-09	0.212548
SZRD1	ENSG00000055070	protein_coding	7498.81	-0.133658	0.0301925	-4.42685	9.56202e-06	2.36978e-05	0.133658
KCNH2	ENSG00000055118	protein_coding	197.012	-0.376675	0.15868	-2.3738	0.0176059	0.0279685	0.376675
CUL1	ENSG00000055130	protein_coding	3747.8	-0.0625189	0.0289674	-2.15825	0.0309084	0.0470281	0.0625189
FAM114A2	ENSG00000055147	protein_coding	1764.94	-0.257654	0.0315798	-8.15882	3.3831e-16	2.44244e-15	0.257654
CYFIP2	ENSG00000055163	protein_coding	11132	-0.623464	0.0698968	-8.91977	4.67253e-19	4.40385e-18	0.623464
TAB2	ENSG00000055208	protein_coding	4359.06	-0.256164	0.0435626	-5.88036	4.09364e-09	1.46252e-08	0.256164
GINM1	ENSG00000055211	protein_coding	4409.36	-0.398763	0.039054	-10.2106	1.77853e-24	2.74092e-23	0.398763
EIF2AK2	ENSG00000055332	protein_coding	4031.23	-0.138818	0.0400629	-3.46501	0.000530209	0.0010608	0.138818
USP36	ENSG00000055483	protein_coding	3078.59	0.166521	0.037297	4.46473	8.01685e-06	2.00248e-05	0.166521
KMT2C	ENSG00000055609	protein_coding	4669.52	-0.00960364	0.0425162	-0.225882	0.821293	0.850904	0.00960364
MCOLN3	ENSG00000055732	protein_coding	180.633	-0.758027	0.180897	-4.19038	2.7849e-05	6.53794e-05	0.758027
CCDC85A	ENSG00000055813	protein_coding	176.745	-0.309426	0.105196	-2.94141	0.00326717	0.00584359	0.309426
PUM2	ENSG00000055917	protein_coding	7409.02	-0.188054	0.0274815	-6.84292	7.75945e-12	3.69186e-11	0.188054
MRPL43	ENSG00000055950	protein_coding	3241.77	-0.217522	0.0487614	-4.46094	8.16014e-06	2.03654e-05	0.217522
ITIH4	ENSG00000055955	protein_coding	61.4755	1.02004	0.158831	6.42218	1.34337e-10	5.62209e-10	1.02004
ITIH1	ENSG00000055957	protein_coding	59.2621	1.30295	0.22263	5.85254	4.84115e-09	1.71976e-08	1.30295
HPF1	ENSG00000056050	protein_coding	884.852	-0.161886	0.0331687	-4.8807	1.05709e-06	2.91696e-06	0.161886
ZFR	ENSG00000056097	protein_coding	5920.96	-0.255145	0.0310667	-8.21282	2.1606e-16	1.58745e-15	0.255145
ZNF280C	ENSG00000056277	protein_coding	224.862	0.265095	0.0382597	6.92882	4.24355e-12	2.07803e-11	0.265095
NPFFR2	ENSG00000056291	protein_coding	6.20242	1.35053	0.224312	6.02076	1.73603e-09	6.44669e-09	1.35053
PHF21B	ENSG00000056487	protein_coding	14.6475	1.32786	0.193648	6.85709	7.0278e-12	3.36078e-11	1.32786
TRAF1	ENSG00000056558	protein_coding	1448.26	0.87084	0.0650553	13.3861	7.28635e-41	4.19027e-39	0.87084
RC3H2	ENSG00000056586	protein_coding	3223.62	-0.102834	0.0480236	-2.14132	0.032248	0.0488887	0.102834
IL17RB	ENSG00000056736	protein_coding	2055.1	-0.206597	0.125943	-1.64039	0.100923	0.138286	0.206597
TRAF3IP2	ENSG00000056972	protein_coding	2605.68	-0.200061	0.0507333	-3.94339	8.03373e-05	0.000178461	0.200061
GYG2	ENSG00000056998	protein_coding	116.403	0.297751	0.194702	1.52926	0.126199	0.169296	0.297751
DCBLD2	ENSG00000057019	protein_coding	3679.95	0.224551	0.0919956	2.44089	0.0146512	0.0236169	0.224551
SERPINB3	ENSG00000057149	protein_coding	2.04106	1.15189	0.356325	3.23269	0.00122632	0.00233439	1.15189
SOAT1	ENSG00000057252	protein_coding	4430.94	-0.351563	0.0579306	-6.06869	1.28958e-09	4.85411e-09	0.351563
PKP2	ENSG00000057294	protein_coding	1129.79	-0.399712	0.0809997	-4.93473	8.02612e-07	2.24178e-06	0.399712
MSH4	ENSG00000057468	protein_coding	27.5075	1.01113	0.118001	8.56883	1.04546e-17	8.65715e-17	1.01113
F7	ENSG00000057593	protein_coding	13.5597	-0.313564	0.171408	-1.82935	0.0673479	0.0957881	0.313564
GDI2	ENSG00000057608	protein_coding	15532.9	-0.319433	0.0401538	-7.95523	1.78793e-15	1.20636e-14	0.319433
PRDM1	ENSG00000057657	protein_coding	2236.66	0.158771	0.0657432	2.41502	0.0157342	0.0252036	0.158771
ATG5	ENSG00000057663	protein_coding	1633.06	-0.270844	0.0367593	-7.36805	1.73137e-13	9.65971e-13	0.270844
TMCC3	ENSG00000057704	protein_coding	3331.91	-0.34616	0.0713451	-4.85192	1.22275e-06	3.35182e-06	0.34616
PITHD1	ENSG00000057757	protein_coding	2025.64	-0.115517	0.0294365	-3.92426	8.69975e-05	0.000192318	0.115517
MTA3	ENSG00000057935	protein_coding	1933.2	-0.152246	0.0328613	-4.63298	3.60434e-06	9.36342e-06	0.152246
USP13	ENSG00000058056	protein_coding	1006.3	0.0508417	0.0569589	0.892604	0.372069	0.437783	0.0508417
ATP11B	ENSG00000058063	protein_coding	3598.72	-0.206409	0.0455409	-4.53238	5.8322e-06	1.47955e-05	0.206409
LAMC2	ENSG00000058085	protein_coding	1076.17	-0.0117152	0.156627	-0.0747967	0.940376	0.951221	0.0117152
CDK14	ENSG00000058091	protein_coding	2932.74	-0.290651	0.0580942	-5.0031	5.64159e-07	1.60314e-06	0.290651
SEC61A1	ENSG00000058262	protein_coding	20325.4	-0.108434	0.0445291	-2.43513	0.0148863	0.0239754	0.108434
PPP1R12A	ENSG00000058272	protein_coding	3813.12	0.0898083	0.0361741	2.48267	0.0130403	0.0212089	0.0898083
RASGRF1	ENSG00000058335	protein_coding	65.3921	0.0593169	0.114921	0.516153	0.605748	0.660929	0.0593169
CAMK2B	ENSG00000058404	protein_coding	164.226	-0.74965	0.176936	-4.23683	2.26693e-05	5.37762e-05	0.74965
CROCC	ENSG00000058453	protein_coding	1123.44	0.731979	0.0575835	12.7116	5.09732e-37	2.11123e-35	0.731979
POLR3E	ENSG00000058600	protein_coding	1653.2	0.134812	0.0322281	4.18308	2.87591e-05	6.73811e-05	0.134812
ATP2B4	ENSG00000058668	protein_coding	10767.7	-0.188453	0.0501265	-3.75955	0.00017022	0.000362658	0.188453
ZC3H11A	ENSG00000058673	protein_coding	6440.93	0.258488	0.0318214	8.12309	4.54446e-16	3.24445e-15	0.258488
RIOK2	ENSG00000058729	protein_coding	1354.24	-0.231899	0.0325952	-7.11453	1.12294e-12	5.80867e-12	0.231899
YIPF1	ENSG00000058799	protein_coding	1604.9	-0.123275	0.0357202	-3.45114	0.000558228	0.00111363	0.123275
NDC1	ENSG00000058804	protein_coding	1210.44	-0.213071	0.0395211	-5.39134	6.99358e-08	2.20512e-07	0.213071
DGKG	ENSG00000058866	protein_coding	291.477	0.156987	0.0947966	1.65604	0.0977137	0.134337	0.156987
FLYWCH1	ENSG00000059122	protein_coding	2466.61	0.228442	0.0414119	5.51634	3.46123e-08	1.12693e-07	0.228442
UNKL	ENSG00000059145	protein_coding	580.611	0.581574	0.0447205	13.0046	1.15149e-38	5.47478e-37	0.581574
TBXAS1	ENSG00000059377	protein_coding	1811.72	-0.0179888	0.0595579	-0.302039	0.762622	0.799472	0.0179888
PARP12	ENSG00000059378	protein_coding	2547.93	0.299872	0.0392292	7.6441	2.10409e-14	1.28199e-13	0.299872
ALDH18A1	ENSG00000059573	protein_coding	5022.03	-0.169982	0.0483367	-3.51663	0.000437062	0.000884396	0.169982
TARBP1	ENSG00000059588	protein_coding	1572.29	0.556339	0.0487486	11.4124	3.62556e-30	8.87053e-29	0.556339
GATB	ENSG00000059691	protein_coding	1544.61	-0.333327	0.0422445	-7.89043	3.01158e-15	1.98629e-14	0.333327
MXD1	ENSG00000059728	protein_coding	1376.3	0.0679168	0.0565441	1.20113	0.229701	0.288121	0.0679168
CDK17	ENSG00000059758	protein_coding	2489.57	-0.0270028	0.042314	-0.638153	0.523374	0.58434	0.0270028
DNAJC25	ENSG00000059769	protein_coding	663.363	-0.169089	0.0451813	-3.74245	0.000182234	0.000386762	0.169089
SLC2A3	ENSG00000059804	protein_coding	8148.38	0.061591	0.0957955	0.642942	0.520261	0.581445	0.061591
PSD	ENSG00000059915	protein_coding	156.813	0.483116	0.0694125	6.96007	3.40107e-12	1.68162e-11	0.483116
CTDP1	ENSG00000060069	protein_coding	1269.78	0.0344262	0.0381607	0.902139	0.366983	0.432782	0.0344262
YBX3	ENSG00000060138	protein_coding	17719.2	-0.0214612	0.053737	-0.399375	0.689617	0.735723	0.0214612
STYK1	ENSG00000060140	protein_coding	30.6203	0.689307	0.111774	6.16695	6.96206e-10	2.69851e-09	0.689307
WNK1	ENSG00000060237	protein_coding	9966.49	-0.0924597	0.0481983	-1.91832	0.0550707	0.0797945	0.0924597
RPS17P5	ENSG00000060303	processed_pseudogene	1.23045	-0.0354563	0.161992	-0.218877	0.826746	0.855571	0.0354563
CCAR1	ENSG00000060339	protein_coding	2997.51	0.21173	0.0320633	6.6035	4.01552e-11	1.77703e-10	0.21173
OGFR	ENSG00000060491	protein_coding	3421.53	0.314167	0.0465776	6.74502	1.5301e-11	7.06238e-11	0.314167
GNA15	ENSG00000060558	protein_coding	440.865	0.232807	0.0758481	3.06939	0.00214498	0.00394256	0.232807
CREB3L3	ENSG00000060566	protein_coding	1310.07	0.108881	0.165985	0.655966	0.511846	0.573502	0.108881
PIGV	ENSG00000060642	protein_coding	1139.31	-0.269843	0.037133	-7.26694	3.67733e-13	1.98901e-12	0.269843
PTPRU	ENSG00000060656	protein_coding	2753.1	-0.161823	0.09186	-1.76163	0.0781316	0.109578	0.161823
SNRNP40	ENSG00000060688	protein_coding	1318.32	-0.0669683	0.0309501	-2.16375	0.0304835	0.0464162	0.0669683
RIMBP2	ENSG00000060709	protein_coding	30.3036	-0.266475	0.14567	-1.82931	0.0673527	0.0957921	0.266475
COL11A1	ENSG00000060718	protein_coding	344.869	0.00466806	0.200729	0.0232556	0.981446	0.985015	0.00466806
QSER1	ENSG00000060749	protein_coding	2385.01	-0.219498	0.0470102	-4.66916	3.02431e-06	7.92772e-06	0.219498
MPC1	ENSG00000060762	protein_coding	2473.65	-0.562554	0.0740331	-7.59868	2.99171e-14	1.79757e-13	0.562554
ACAA1	ENSG00000060971	protein_coding	2817.75	-0.158656	0.0471985	-3.36147	0.000775299	0.00151594	0.158656
BCAT1	ENSG00000060982	protein_coding	1581.58	0.152753	0.100532	1.51944	0.128651	0.172261	0.152753
HDAC7	ENSG00000061273	protein_coding	5747.87	0.428285	0.0418541	10.2328	1.41367e-24	2.19739e-23	0.428285
LZTS1	ENSG00000061337	protein_coding	2711.83	0.250216	0.082764	3.02325	0.00250075	0.00455332	0.250216
PRDM6	ENSG00000061455	protein_coding	102.17	0.393117	0.0922864	4.25974	2.04661e-05	4.88238e-05	0.393117
WNT8A	ENSG00000061492	protein_coding	1.19601	1.12228	0.220729	5.08442	3.6876e-07	1.07243e-06	1.12228
SPAG4	ENSG00000061656	protein_coding	2864.91	0.0421043	0.0806532	0.522041	0.601642	0.657153	0.0421043
NCKAP1	ENSG00000061676	protein_coding	11461.6	-0.437494	0.0395369	-11.0655	1.84517e-28	3.97923e-27	0.437494
MRPS35	ENSG00000061794	protein_coding	3768.15	-0.460051	0.0465102	-9.89138	4.53726e-23	6.23303e-22	0.460051
GUCY1B1	ENSG00000061918	protein_coding	4177.43	-0.105526	0.0587977	-1.79472	0.0726978	0.102607	0.105526
SFSWAP	ENSG00000061936	protein_coding	2497.59	0.533394	0.0408186	13.0674	5.05587e-39	2.50271e-37	0.533394
TNK2	ENSG00000061938	protein_coding	2328.62	0.734823	0.0566014	12.9824	1.53963e-38	7.27596e-37	0.734823
MON2	ENSG00000061987	protein_coding	3347.25	0.107589	0.0370509	2.90383	0.00368634	0.00653972	0.107589
CDH3	ENSG00000062038	protein_coding	187.952	0.248423	0.149418	1.6626	0.0963925	0.132644	0.248423
ARSF	ENSG00000062096	protein_coding	202.258	-0.364577	0.168033	-2.16967	0.0300315	0.0457844	0.364577
GPBP1	ENSG00000062194	protein_coding	5789.3	-0.122334	0.0260336	-4.69909	2.61324e-06	6.90454e-06	0.122334
DGAT2	ENSG00000062282	protein_coding	151.172	0.115077	0.124742	0.922519	0.356258	0.421876	0.115077
ZNF112	ENSG00000062370	protein_coding	280.702	-0.0904855	0.047025	-1.9242	0.0543295	0.0788276	0.0904855
CS	ENSG00000062485	protein_coding	8896.9	-0.352012	0.0412236	-8.5391	1.3527e-17	1.10615e-16	0.352012
LTK	ENSG00000062524	protein_coding	48.7409	0.955364	0.110634	8.63533	5.85568e-18	4.96907e-17	0.955364
MRPS24	ENSG00000062582	protein_coding	462.556	-0.325769	0.064214	-5.07318	3.91217e-07	1.13339e-06	0.325769
ELMO2	ENSG00000062598	protein_coding	2327.35	0.0862167	0.0343309	2.51134	0.0120274	0.0196823	0.0862167
WAPL	ENSG00000062650	protein_coding	3746.5	-0.151041	0.0349052	-4.32716	1.51042e-05	3.66076e-05	0.151041
VMP1	ENSG00000062716	protein_coding	12559.4	0.844644	0.0664512	12.7107	5.15444e-37	2.13235e-35	0.844644
APPBP2	ENSG00000062725	protein_coding	2885.91	-0.245571	0.0386663	-6.35103	2.13872e-10	8.76232e-10	0.245571
POLD1	ENSG00000062822	protein_coding	908.84	0.38304	0.0422917	9.05709	1.33973e-19	1.33736e-18	0.38304
SEZ6	ENSG00000063015	protein_coding	8.11875	1.35586	0.1217	11.141	7.91905e-29	1.75706e-27	1.35586
EIF4B	ENSG00000063046	protein_coding	30390.4	-0.390267	0.0479918	-8.13196	4.22419e-16	3.02639e-15	0.390267
SLC6A16	ENSG00000063127	protein_coding	169.919	0.159696	0.120699	1.32309	0.185804	0.239014	0.159696
BICRA	ENSG00000063169	protein_coding	703.963	0.431486	0.0439366	9.82066	9.17422e-23	1.22655e-21	0.431486
SPHK2	ENSG00000063176	protein_coding	686.375	0.0813325	0.0453932	1.79173	0.0731756	0.103229	0.0813325
RPL18	ENSG00000063177	protein_coding	37497.1	-0.054963	0.0659142	-0.833856	0.404362	0.470263	0.054963
CA11	ENSG00000063180	protein_coding	565.45	0.0491584	0.0763222	0.644091	0.519517	0.580765	0.0491584
ISOC2	ENSG00000063241	protein_coding	4756.86	-0.214645	0.0695779	-3.08496	0.00203582	0.00375352	0.214645
U2AF2	ENSG00000063244	protein_coding	6663.18	0.14322	0.0275676	5.19525	2.04449e-07	6.11443e-07	0.14322
EPN1	ENSG00000063245	protein_coding	8773.08	0.00501673	0.0469552	0.106841	0.914915	0.930077	0.00501673
MED29	ENSG00000063322	protein_coding	5387.4	-0.175586	0.0264663	-6.63433	3.25989e-11	1.45609e-10	0.175586
AHRR	ENSG00000063438	protein_coding	252.809	0.542687	0.114607	4.73519	2.18853e-06	5.83895e-06	0.542687
GSC2	ENSG00000063515	protein_coding	0.148983	0.209292	0.443859	0.471528	0.637264		0.209292
ZNF275	ENSG00000063587	protein_coding	1616.59	-0.129051	0.0464249	-2.77978	0.00543961	0.00940131	0.129051
MTMR1	ENSG00000063601	protein_coding	1693.16	-0.0683028	0.0325407	-2.09899	0.0358175	0.053853	0.0683028
GPC1	ENSG00000063660	protein_coding	3451.53	0.0795137	0.0759463	1.04697	0.295112	0.358757	0.0795137
ADCK1	ENSG00000063761	protein_coding	339.914	0.0493072	0.0659783	0.747324	0.454868	0.51937	0.0493072
HAGH	ENSG00000063854	protein_coding	2681.81	-0.215036	0.0554452	-3.87834	0.00010517	0.00023017	0.215036
RNF4	ENSG00000063978	protein_coding	3872.69	-0.0883644	0.0258576	-3.41735	0.000632337	0.00125142	0.0883644
CASP8	ENSG00000064012	protein_coding	2129.55	-0.00901536	0.0407677	-0.22114	0.824983	0.85401	0.00901536
LIMCH1	ENSG00000064042	protein_coding	5206.47	-0.369366	0.0667806	-5.53103	3.18349e-08	1.04106e-07	0.369366
INTS13	ENSG00000064102	protein_coding	1641.55	-0.141119	0.0351755	-4.01185	6.0244e-05	0.000135917	0.141119
TM7SF3	ENSG00000064115	protein_coding	7909	-0.421469	0.0567826	-7.4225	1.14927e-13	6.51586e-13	0.421469
DLX3	ENSG00000064195	protein_coding	14.9281	0.227286	0.128124	1.77395	0.076072	0.106939	0.227286
SPA17	ENSG00000064199	protein_coding	541.027	-0.365077	0.0496862	-7.34765	2.01723e-13	1.11841e-12	0.365077
TSPAN32	ENSG00000064201	protein_coding	135.236	1.29305	0.0697952	18.5264	1.26558e-76	2.96949e-73	1.29305
CCN5	ENSG00000064205	protein_coding	384.683	1.1432	0.192104	5.95095	2.66598e-09	9.69743e-09	1.1432
DMRT3	ENSG00000064218	protein_coding	8.99145	1.08832	0.289716	3.75651	0.000172301	0.000366776	1.08832
ST3GAL6	ENSG00000064225	protein_coding	758.863	-0.284946	0.100489	-2.83559	0.00457413	0.0079986	0.284946
ATP2C2	ENSG00000064270	protein_coding	48.067	0.33208	0.133779	2.4823	0.0130537	0.0212292	0.33208
NGFR	ENSG00000064300	protein_coding	2026.13	-0.206549	0.109393	-1.88813	0.0590082	0.0849776	0.206549
CDON	ENSG00000064309	protein_coding	1784.85	-0.172759	0.0928407	-1.86081	0.0627713	0.0898728	0.172759
TAF2	ENSG00000064313	protein_coding	1696.07	-0.0414485	0.0403633	-1.02689	0.304474	0.368524	0.0414485
HIPK2	ENSG00000064393	protein_coding	26799.1	-0.397395	0.0695007	-5.71786	1.07877e-08	3.7019e-08	0.397395
TNPO3	ENSG00000064419	protein_coding	3370.03	-0.149813	0.0335936	-4.45957	8.21254e-06	2.04951e-05	0.149813
BORCS8-MEF2B	ENSG00000064489	protein_coding	26.2795	0.424961	0.0488028	8.70772	3.10038e-18	2.69379e-17	0.424961
RFXANK	ENSG00000064490	protein_coding	2343.91	0.0608499	0.0507876	1.19813	0.230868	0.28934	0.0608499
TMEM161A	ENSG00000064545	protein_coding	1691.74	-0.109512	0.0463347	-2.3635	0.018103	0.0286941	0.109512
LPAR2	ENSG00000064547	protein_coding	645.674	0.480008	0.0725708	6.61434	3.73203e-11	1.65845e-10	0.480008
CTSA	ENSG00000064601	protein_coding	13853.3	-0.239758	0.0579876	-4.13465	3.55502e-05	8.24222e-05	0.239758
SUGP2	ENSG00000064607	protein_coding	2473.8	0.414291	0.0431025	9.61175	7.13234e-22	8.7526e-21	0.414291
SLC12A2	ENSG00000064651	protein_coding	2045.8	-0.321714	0.0703273	-4.57453	4.77297e-06	1.22361e-05	0.321714
SNX24	ENSG00000064652	protein_coding	1066.49	-0.326479	0.0481744	-6.77701	1.22688e-11	5.72134e-11	0.326479
EYA2	ENSG00000064655	protein_coding	219.494	-0.0352355	0.119286	-0.295388	0.767698	0.804003	0.0352355
CNN2	ENSG00000064666	protein_coding	4074.57	0.26858	0.0653925	4.1072	4.00491e-05	9.22941e-05	0.26858
ABCA7	ENSG00000064687	protein_coding	773.369	0.927659	0.0727647	12.7488	3.16779e-37	1.33443e-35	0.927659
SNCAIP	ENSG00000064692	protein_coding	119.497	-0.183724	0.10072	-1.82411	0.0681352	0.096776	0.183724
DDX20	ENSG00000064703	protein_coding	975.345	-0.0960154	0.0274421	-3.49883	0.000467299	0.000942208	0.0960154
BTBD1	ENSG00000064726	protein_coding	3599.32	-0.335995	0.0406735	-8.26077	1.44736e-16	1.08033e-15	0.335995
FAR2	ENSG00000064763	protein_coding	770.861	-0.167834	0.0602604	-2.78514	0.00535047	0.00925714	0.167834
BCAS1	ENSG00000064787	protein_coding	85.9187	0.525585	0.183599	2.86267	0.00420085	0.00739268	0.525585
POU1F1	ENSG00000064835	protein_coding	3.41617	-0.210403	0.104891	-2.00592	0.0448649	0.0662193	0.210403
CHI3L2	ENSG00000064886	protein_coding	388.718	0.120989	0.146653	0.825007	0.409368	0.475058	0.120989
SBNO2	ENSG00000064932	protein_coding	3964.63	0.469522	0.0497225	9.44285	3.62786e-21	4.19322e-20	0.469522
PMS1	ENSG00000064933	protein_coding	736.807	0.240256	0.0387088	6.20675	5.40899e-10	2.12078e-09	0.240256
HMG20B	ENSG00000064961	protein_coding	3317.19	0.122218	0.0420348	2.90753	0.00364292	0.00646783	0.122218
CALCRL	ENSG00000064989	protein_coding	6957.44	-0.434883	0.0862998	-5.03921	4.67456e-07	1.34175e-06	0.434883
TAF11	ENSG00000064995	protein_coding	1556.91	0.0623137	0.0273761	2.27621	0.0228337	0.0355691	0.0623137
ANKS1A	ENSG00000064999	protein_coding	2797.14	-0.151544	0.0628462	-2.41135	0.0158936	0.0254474	0.151544
AP3D1	ENSG00000065000	protein_coding	8004.64	-0.0939416	0.0320438	-2.93166	0.00337156	0.00601861	0.0939416
ZNF76	ENSG00000065029	protein_coding	1879.24	0.302916	0.0403392	7.50922	5.94795e-14	3.48071e-13	0.302916
SLC9A3R2	ENSG00000065054	protein_coding	6586.51	0.043656	0.0808421	0.540016	0.589186	0.645606	0.043656
NTHL1	ENSG00000065057	protein_coding	501.396	0.121821	0.0601536	2.02517	0.0428498	0.0634967	0.121821
UHRF1BP1	ENSG00000065060	protein_coding	1556.57	-0.115174	0.0505274	-2.27943	0.0226413	0.0352904	0.115174
GNAI3	ENSG00000065135	protein_coding	5530.9	-0.214345	0.0343071	-6.24783	4.16198e-10	1.65243e-09	0.214345
IPO5	ENSG00000065150	protein_coding	8621.53	-0.369632	0.0402001	-9.19481	3.75663e-20	3.94467e-19	0.369632
OAT	ENSG00000065154	protein_coding	2906.9	-0.318863	0.0541999	-5.88309	4.0268e-09	1.43974e-08	0.318863
WDR3	ENSG00000065183	protein_coding	1832.44	-0.253993	0.0373457	-6.80112	1.03809e-11	4.87728e-11	0.253993
PKN2	ENSG00000065243	protein_coding	3321.01	-0.11378	0.0363356	-3.13136	0.00174001	0.00324434	0.11378
WDR18	ENSG00000065268	protein_coding	1765.94	-0.0149222	0.0518663	-0.287705	0.773572	0.809342	0.0149222
TRAM2	ENSG00000065308	protein_coding	2663.72	0.103868	0.0682034	1.52291	0.127781	0.171213	0.103868
NTN1	ENSG00000065320	protein_coding	200.05	-0.687727	0.12022	-5.72057	1.0617e-08	3.64573e-08	0.687727
GLP2R	ENSG00000065325	protein_coding	92.2902	-0.295847	0.217721	-1.35884	0.174198	0.225774	0.295847
MCM10	ENSG00000065328	protein_coding	124.971	0.687113	0.0809822	8.48474	2.162e-17	1.7334e-16	0.687113
DGKA	ENSG00000065357	protein_coding	1035.88	0.789929	0.0623152	12.6763	7.99702e-37	3.26611e-35	0.789929
ERBB3	ENSG00000065361	protein_coding	12810.1	-0.25319	0.088614	-2.85722	0.00427373	0.00751164	0.25319
ROPN1	ENSG00000065371	protein_coding	0.939306	0.590584	0.220865	2.67396	0.00749623	0.0126789	0.590584
ANKRD44	ENSG00000065413	protein_coding	1313.66	0.318779	0.0544284	5.85685	4.71737e-09	1.67795e-08	0.318779
KARS1	ENSG00000065427	protein_coding	7991.8	-0.242311	0.029545	-8.20142	2.37566e-16	1.73784e-15	0.242311
ADAT1	ENSG00000065457	protein_coding	1135.09	-0.10763	0.0427736	-2.51628	0.0118601	0.0194309	0.10763
PDIA5	ENSG00000065485	protein_coding	4397.02	0.00408415	0.0753955	0.0541697	0.9568	0.964425	0.00408415
TBC1D22B	ENSG00000065491	protein_coding	1379.83	-0.119985	0.0297971	-4.02673	5.65574e-05	0.000128018	0.119985
NDUFB4	ENSG00000065518	protein_coding	5562.38	-0.238351	0.0564365	-4.22335	2.40697e-05	5.69399e-05	0.238351
SPEN	ENSG00000065526	protein_coding	4991.74	0.126937	0.0496968	2.55423	0.0106424	0.0175684	0.126937
MYLK	ENSG00000065534	protein_coding	14297.4	-0.132864	0.0659737	-2.01389	0.0440213	0.0650888	0.132864
ZC3H15	ENSG00000065548	protein_coding	3223.99	-0.221388	0.0344599	-6.42452	1.32288e-10	5.53979e-10	0.221388
MAP2K4	ENSG00000065559	protein_coding	2039.56	-0.221602	0.0307725	-7.20128	5.96517e-13	3.16231e-12	0.221602
PACC1	ENSG00000065600	protein_coding	437.249	-0.0520266	0.0434139	-1.19838	0.230767	0.289234	0.0520266
SNAP91	ENSG00000065609	protein_coding	11.0045	-0.60217	0.267746	-2.24903	0.0245103	0.0379553	0.60217
SLK	ENSG00000065613	protein_coding	5515.57	-0.290349	0.0468702	-6.19475	5.83784e-10	2.27986e-09	0.290349
CYB5R4	ENSG00000065615	protein_coding	1169.01	-0.217175	0.0468972	-4.63088	3.64108e-06	9.45469e-06	0.217175
COL17A1	ENSG00000065618	protein_coding	91.6861	-0.279251	0.161402	-1.73016	0.083601	0.116518	0.279251
GSTO2	ENSG00000065621	protein_coding	474.725	-0.0578077	0.128774	-0.448909	0.653497	0.70407	0.0578077
SEC61A2	ENSG00000065665	protein_coding	331.227	0.727605	0.0470415	15.4673	5.76684e-54	9.87666e-52	0.727605
PRKCQ	ENSG00000065675	protein_coding	485.496	0.0283577	0.0862003	0.328974	0.742175	0.781617	0.0283577
TLE2	ENSG00000065717	protein_coding	995.277	0.133683	0.0834487	1.60198	0.10916	0.148579	0.133683
ASB1	ENSG00000065802	protein_coding	1407.8	-0.0999109	0.0523993	-1.90672	0.0565565	0.0817403	0.0999109
FAM107B	ENSG00000065809	protein_coding	9642.33	-0.406211	0.0508787	-7.98392	1.41755e-15	9.65476e-15	0.406211
ME1	ENSG00000065833	protein_coding	754.477	-0.198911	0.0874075	-2.27568	0.0228654	0.035616	0.198911
TBC1D1	ENSG00000065882	protein_coding	6942.25	-0.553565	0.067735	-8.17251	3.02046e-16	2.18905e-15	0.553565
CDK13	ENSG00000065883	protein_coding	3224.36	0.0292086	0.0278191	1.04995	0.293743	0.357369	0.0292086
MTHFD2	ENSG00000065911	protein_coding	1736.66	0.214355	0.0756495	2.83353	0.00460376	0.00804651	0.214355
SLC9A7	ENSG00000065923	protein_coding	1335.82	-0.17629	0.061919	-2.8471	0.00441191	0.00773423	0.17629
FOXJ2	ENSG00000065970	protein_coding	2204.95	0.00774746	0.0311783	0.248489	0.803756	0.835871	0.00774746
YBX1	ENSG00000065978	protein_coding	18834.9	-0.187809	0.0374793	-5.01101	5.41459e-07	1.54209e-06	0.187809
PDE4A	ENSG00000065989	protein_coding	1965.53	-0.0555007	0.0462294	-1.20055	0.229926	0.28832	0.0555007
PPP2R5A	ENSG00000066027	protein_coding	3569.85	-0.333567	0.0481493	-6.92776	4.27552e-12	2.0928e-11	0.333567
CTNNA2	ENSG00000066032	protein_coding	13.3024	-1.40255	0.249049	-5.63164	1.78506e-08	5.98812e-08	1.40255
ELAVL1	ENSG00000066044	protein_coding	4117.11	-0.129902	0.0246703	-5.26553	1.39788e-07	4.25576e-07	0.129902
TIE1	ENSG00000066056	protein_coding	4804.79	-0.0697914	0.0794383	-0.878562	0.379639	0.445383	0.0697914
DIP2B	ENSG00000066084	protein_coding	3085.98	-0.199926	0.0411789	-4.85505	1.20353e-06	3.30147e-06	0.199926
SMARCD1	ENSG00000066117	protein_coding	3632.9	0.0437502	0.0289573	1.51085	0.130827	0.17491	0.0437502
KDM4A	ENSG00000066135	protein_coding	2350.46	-0.118174	0.032907	-3.59117	0.000329202	0.000676763	0.118174
NFYC	ENSG00000066136	protein_coding	2810.05	-0.0257927	0.0254627	-1.01296	0.31108	0.375513	0.0257927
ZMYND12	ENSG00000066185	protein_coding	214.007	-0.389346	0.078912	-4.93393	8.0591e-07	2.25032e-06	0.389346
SLC9A3	ENSG00000066230	protein_coding	813.278	0.919357	0.166816	5.51119	3.56408e-08	1.15882e-07	0.919357
NGEF	ENSG00000066248	protein_coding	707.205	-0.0273769	0.122601	-0.2233	0.823302	0.852514	0.0273769
ASPM	ENSG00000066279	protein_coding	403.161	0.823448	0.098539	8.35657	6.45666e-17	4.96789e-16	0.823448
CD84	ENSG00000066294	protein_coding	1954.16	0.178022	0.0999883	1.78043	0.0750055	0.105566	0.178022
ELOVL1	ENSG00000066322	protein_coding	4008.38	-0.161879	0.0313968	-5.1559	2.52415e-07	7.47653e-07	0.161879
SPI1	ENSG00000066336	protein_coding	2010.81	0.241129	0.0764362	3.15465	0.00160692	0.00301018	0.241129
ZNRD1	ENSG00000066379	protein_coding	869.214	-0.00481376	0.0437666	-0.109987	0.91242	0.928026	0.00481376
MPPED2	ENSG00000066382	protein_coding	265.754	-0.685831	0.121737	-5.6337	1.76387e-08	5.91998e-08	0.685831
CLDN18	ENSG00000066405	protein_coding	39.6578	1.01988	0.0852592	11.9621	5.6107e-33	1.71303e-31	1.01988
ZBTB11	ENSG00000066422	protein_coding	1461.52	-0.0174387	0.0362663	-0.480853	0.630621	0.683354	0.0174387
ATXN3	ENSG00000066427	protein_coding	1343.02	0.366103	0.0393224	9.3103	1.27471e-20	1.40122e-19	0.366103
GOLGA5	ENSG00000066455	protein_coding	3189.71	-0.152854	0.0401155	-3.81036	0.000138764	0.000298816	0.152854
FGFR2	ENSG00000066468	protein_coding	2088.76	-0.148589	0.0879145	-1.69015	0.0909993	0.125879	0.148589
LRRC40	ENSG00000066557	protein_coding	1241.79	-0.200836	0.0460873	-4.35774	1.31412e-05	3.20884e-05	0.200836
ISOC1	ENSG00000066583	protein_coding	1365.08	-0.358961	0.0507652	-7.07101	1.53813e-12	7.85587e-12	0.358961
EML1	ENSG00000066629	protein_coding	2054.68	-0.20943	0.0520531	-4.02339	5.73652e-05	0.00012974	0.20943
TRMT11	ENSG00000066651	protein_coding	614.219	0.138785	0.0384526	3.60926	0.000307077	0.000633806	0.138785
THUMPD1	ENSG00000066654	protein_coding	3583.27	-0.194571	0.0301193	-6.46002	1.04692e-10	4.43161e-10	0.194571
MSANTD3	ENSG00000066697	protein_coding	1241.99	-0.0253824	0.0449163	-0.565104	0.572003	0.629752	0.0253824
KIF26A	ENSG00000066735	protein_coding	770.505	-0.0379095	0.113192	-0.334913	0.737691	0.777872	0.0379095
ATG2B	ENSG00000066739	protein_coding	2523.15	0.0293471	0.0438483	0.669287	0.503313	0.565398	0.0293471
ARFGEF1	ENSG00000066777	protein_coding	3854.42	-0.243986	0.0476149	-5.12416	2.98871e-07	8.77776e-07	0.243986
ACSM2B	ENSG00000066813	protein_coding	9804.53	-0.247761	0.147221	-1.68292	0.0923907	0.127638	0.247761
ZFAT	ENSG00000066827	protein_coding	1260.95	-0.343182	0.0660591	-5.19507	2.04642e-07	6.11983e-07	0.343182
MTFR1	ENSG00000066855	protein_coding	2043.96	-0.364525	0.058729	-6.20689	5.40417e-10	2.11918e-09	0.364525
STAG3	ENSG00000066923	protein_coding	304.048	0.85002	0.0732414	11.6057	3.85406e-31	1.01379e-29	0.85002
FECH	ENSG00000066926	protein_coding	1666.04	-0.382125	0.0435749	-8.76939	1.79642e-18	1.59902e-17	0.382125
MYO9A	ENSG00000066933	protein_coding	5596.08	-0.247082	0.053977	-4.57754	4.70475e-06	1.20671e-05	0.247082
DDX3Y	ENSG00000067048	protein_coding	2308.03	0.144874	0.239269	0.605486	0.544856	0.604755	0.144874
PFKP	ENSG00000067057	protein_coding	30546.8	-0.16135	0.0623239	-2.58889	0.00962856	0.0160045	0.16135
IDI1	ENSG00000067064	protein_coding	1755.93	-0.207541	0.0442619	-4.68894	2.74625e-06	7.23722e-06	0.207541
SP100	ENSG00000067066	protein_coding	4517.39	0.0228161	0.0310347	0.735178	0.462231	0.526496	0.0228161
KLF6	ENSG00000067082	protein_coding	26077.4	-0.071485	0.0731894	-0.976713	0.328711	0.393707	0.071485
PLPP1	ENSG00000067113	protein_coding	9500.58	-0.239459	0.0749197	-3.19621	0.00139246	0.00263229	0.239459
NEO1	ENSG00000067141	protein_coding	5543.9	-0.256282	0.0496687	-5.15983	2.47178e-07	7.32962e-07	0.256282
TRAM1	ENSG00000067167	protein_coding	20844.3	-0.486599	0.0565805	-8.60012	7.96347e-18	6.68638e-17	0.486599
PHKA1	ENSG00000067177	protein_coding	1113.81	-0.551063	0.10084	-5.4647	4.63692e-08	1.48733e-07	0.551063
TNFRSF1A	ENSG00000067182	protein_coding	10168.4	0.00304881	0.0416159	0.0732606	0.941599	0.952129	0.00304881
CACNB1	ENSG00000067191	protein_coding	281.609	1.02425	0.0752738	13.607	3.64097e-42	2.29034e-40	1.02425
EVI5	ENSG00000067208	protein_coding	1066.62	-0.0495613	0.0424923	-1.16636	0.243469	0.303121	0.0495613
STOML1	ENSG00000067221	protein_coding	1214.35	-0.112552	0.04907	-2.29371	0.0218072	0.034091	0.112552
PKM	ENSG00000067225	protein_coding	126790	-0.315038	0.0431252	-7.3052	2.7686e-13	1.51354e-12	0.315038
DHX29	ENSG00000067248	protein_coding	2173.54	-0.254069	0.038706	-6.56408	5.23535e-11	2.28433e-10	0.254069
DNTTIP2	ENSG00000067334	protein_coding	3103.83	-0.143357	0.0284696	-5.03543	4.76779e-07	1.36759e-06	0.143357
METTL22	ENSG00000067365	protein_coding	645.361	0.373668	0.0435887	8.5726	1.01178e-17	8.3916e-17	0.373668
TP53BP1	ENSG00000067369	protein_coding	2496.5	-0.0375966	0.0425664	-0.883247	0.377103	0.44284	0.0375966
TRO	ENSG00000067445	protein_coding	687.625	0.840599	0.0940927	8.93373	4.11866e-19	3.89984e-18	0.840599
RRP15	ENSG00000067533	protein_coding	1155.13	-0.227342	0.0385434	-5.89834	3.67172e-09	1.31881e-08	0.227342
RHOA	ENSG00000067560	protein_coding	24071.7	-0.252436	0.0334281	-7.55161	4.29923e-14	2.54542e-13	0.252436
DHX8	ENSG00000067596	protein_coding	2527.91	-0.147797	0.0292788	-5.0479	4.46701e-07	1.28485e-06	0.147797
PMS2P4	ENSG00000067601	transcribed_unprocessed_pseudogene	190.035	-0.22462	0.0486681	-4.61533	3.92467e-06	1.01585e-05	0.22462
PRKCZ	ENSG00000067606	protein_coding	865.181	-0.264358	0.0545659	-4.84475	1.26772e-06	3.47004e-06	0.264358
ZFY	ENSG00000067646	protein_coding	489.537	-0.0947954	0.249747	-0.379565	0.704268	0.748885	0.0947954
IARS2	ENSG00000067704	protein_coding	6595.55	-0.317848	0.0385766	-8.2394	1.73074e-16	1.28266e-15	0.317848
SYT1	ENSG00000067715	protein_coding	56.0426	0.754561	0.13046	5.78383	7.30171e-09	2.54529e-08	0.754561
NAV3	ENSG00000067798	protein_coding	147.574	0.88607	0.131967	6.71431	1.88957e-11	8.65749e-11	0.88607
IDH3G	ENSG00000067829	protein_coding	3263.65	-0.0680445	0.0412966	-1.6477	0.0994134	0.136393	0.0680445
ROGDI	ENSG00000067836	protein_coding	1403.59	0.00693792	0.0648338	0.107011	0.91478	0.930001	0.00693792
PDZD4	ENSG00000067840	protein_coding	234	0.790843	0.0956262	8.27016	1.33784e-16	1.00177e-15	0.790843
ATP2B3	ENSG00000067842	protein_coding	9.18702	0.950639	0.224472	4.23499	2.28558e-05	5.42104e-05	0.950639
ROCK1	ENSG00000067900	protein_coding	4078.77	-0.105168	0.047567	-2.21094	0.02704	0.0415654	0.105168
CBFB	ENSG00000067955	protein_coding	2896.97	0.00744544	0.0379515	0.196183	0.844467	0.870779	0.00744544
PDK3	ENSG00000067992	protein_coding	581.349	-0.247174	0.0496682	-4.97651	6.47422e-07	1.82724e-06	0.247174
HYAL2	ENSG00000068001	protein_coding	5625.84	-0.030289	0.0629401	-0.481235	0.630349	0.683164	0.030289
HDAC4	ENSG00000068024	protein_coding	877.199	0.0967857	0.0465394	2.07965	0.0375574	0.0562708	0.0967857
RASSF1	ENSG00000068028	protein_coding	1362.8	0.492184	0.0359152	13.7041	9.60041e-43	6.29216e-41	0.492184
FGFR3	ENSG00000068078	protein_coding	1869.82	0.235042	0.0994267	2.36397	0.0180802	0.0286619	0.235042
IFI35	ENSG00000068079	protein_coding	2444.21	0.0767409	0.0523875	1.46487	0.142956	0.189227	0.0767409
HEATR6	ENSG00000068097	protein_coding	1033.03	-0.00917932	0.032405	-0.283269	0.776971	0.812427	0.00917932
COASY	ENSG00000068120	protein_coding	3608.09	0.00155912	0.0374522	0.0416295	0.966794	0.972827	0.00155912
PLEKHH3	ENSG00000068137	protein_coding	1414.93	0.427786	0.0533095	8.02458	1.01874e-15	7.04174e-15	0.427786
MEF2A	ENSG00000068305	protein_coding	5838.78	-0.171638	0.0428376	-4.00672	6.15679e-05	0.00013869	0.171638
OTUD5	ENSG00000068308	protein_coding	4120.28	0.0680889	0.0301976	2.25478	0.0241473	0.0374598	0.0680889
TFE3	ENSG00000068323	protein_coding	4201.84	0.0129052	0.035448	0.36406	0.715813	0.75881	0.0129052
TBC1D25	ENSG00000068354	protein_coding	1288.58	-0.00102523	0.0282771	-0.0362567	0.971078	0.976572	0.00102523
ACSL4	ENSG00000068366	protein_coding	4845.7	-0.38647	0.05765	-6.70372	2.03181e-11	9.27225e-11	0.38647
INPP5A	ENSG00000068383	protein_coding	1476.67	-0.0849957	0.0434601	-1.95572	0.0504982	0.07378	0.0849957
GPKOW	ENSG00000068394	protein_coding	1223.04	-0.101511	0.0281692	-3.60362	0.000313814	0.000646966	0.101511
GRIPAP1	ENSG00000068400	protein_coding	2925.64	0.411872	0.0342732	12.0173	2.88129e-33	8.99006e-32	0.411872
FTSJ1	ENSG00000068438	protein_coding	1487.16	0.179067	0.0456725	3.92067	8.83032e-05	0.000195076	0.179067
PRR11	ENSG00000068489	protein_coding	376.533	0.552615	0.0875185	6.31427	2.71446e-10	1.09878e-09	0.552615
REEP1	ENSG00000068615	protein_coding	241.14	-0.0406931	0.104138	-0.390762	0.695973	0.74151	0.0406931
ATP11A	ENSG00000068650	protein_coding	17707.2	-0.260751	0.0815436	-3.19768	0.00138537	0.00261951	0.260751
POLR1A	ENSG00000068654	protein_coding	2435.57	-0.126022	0.0374051	-3.36911	0.000754109	0.00147676	0.126022
LAPTM4A	ENSG00000068697	protein_coding	25846	-0.405106	0.0359896	-11.2562	2.15888e-29	4.98081e-28	0.405106
TTC7A	ENSG00000068724	protein_coding	2726.74	0.172423	0.0477193	3.61328	0.000302348	0.000624402	0.172423
IP6K2	ENSG00000068745	protein_coding	2570.08	0.306884	0.0401257	7.64806	2.04031e-14	1.2449e-13	0.306884
STON1-GTF2A1L	ENSG00000068781	protein_coding	15.465	-0.16292	0.157684	-1.03321	0.301507	0.365414	0.16292
SRBD1	ENSG00000068784	protein_coding	1133.27	-0.290247	0.0344167	-8.4333	3.36065e-17	2.6487e-16	0.290247
KIF2A	ENSG00000068796	protein_coding	1684.71	-0.228125	0.0907746	-2.51309	0.0119677	0.0195928	0.228125
RASGRP2	ENSG00000068831	protein_coding	663.473	0.920695	0.0656187	14.031	1.00763e-44	7.60212e-43	0.920695
PSME4	ENSG00000068878	protein_coding	2885.83	0.0461562	0.0406586	1.13522	0.256285	0.317058	0.0461562
IFT80	ENSG00000068885	protein_coding	1024.68	0.216786	0.047166	4.59624	4.30175e-06	1.10795e-05	0.216786
SIRT2	ENSG00000068903	protein_coding	3943.41	-0.0638196	0.0321578	-1.98458	0.0471916	0.0693893	0.0638196
ERLEC1	ENSG00000068912	protein_coding	4225.32	-0.253261	0.0383174	-6.60954	3.85516e-11	1.71066e-10	0.253261
PPP2R5B	ENSG00000068971	protein_coding	1496.63	0.161346	0.0430141	3.751	0.000176134	0.000374528	0.161346
PYGM	ENSG00000068976	protein_coding	301.709	0.257955	0.0898275	2.87167	0.00408314	0.00719849	0.257955
PAGE1	ENSG00000068985	protein_coding	1.02402	2.71701	0.434245	6.25687	3.92785e-10	1.56351e-09	2.71701
PITX1	ENSG00000069011	protein_coding	101.603	0.876462	0.254546	3.44324	0.00057479	0.00114458	0.876462
TRPC7	ENSG00000069018	protein_coding	19.2815	-0.0909638	0.149789	-0.60728	0.543665	0.603652	0.0909638
MAST4	ENSG00000069020	protein_coding	3993.24	-0.0471757	0.0622353	-0.758022	0.448438	0.51314	0.0471757
ADGRF5	ENSG00000069122	protein_coding	13649.4	-0.431446	0.0901206	-4.78742	1.68937e-06	4.55904e-06	0.431446
SDK2	ENSG00000069188	protein_coding	155.941	-0.0731766	0.133831	-0.546784	0.584527	0.641265	0.0731766
ADAM7	ENSG00000069206	protein_coding	15.1743	-0.712259	0.252313	-2.82292	0.00475887	0.00830091	0.712259
NUP133	ENSG00000069248	protein_coding	2487.53	-0.245592	0.033377	-7.35812	1.86524e-13	1.03733e-12	0.245592
NUCKS1	ENSG00000069275	protein_coding	19118.1	-0.217102	0.0350398	-6.19587	5.79655e-10	2.26434e-09	0.217102
VPS35	ENSG00000069329	protein_coding	8359.84	-0.408912	0.0322303	-12.6872	6.9619e-37	2.86078e-35	0.408912
DNAJA2	ENSG00000069345	protein_coding	5072.93	-0.320125	0.0299063	-10.7043	9.71697e-27	1.82468e-25	0.320125
BCL3	ENSG00000069399	protein_coding	2608.33	0.457	0.0752257	6.07505	1.23949e-09	4.6768e-09	0.457
KCNAB2	ENSG00000069424	protein_coding	1999.46	0.335174	0.0728901	4.59834	4.25864e-06	1.09757e-05	0.335174
ABCC9	ENSG00000069431	protein_coding	1842.75	-0.0531222	0.0850022	-0.624951	0.532003	0.592409	0.0531222
GAL	ENSG00000069482	protein_coding	4.47941	0.3016	0.209083	1.44249	0.149165	0.196553	0.3016
CLEC2D	ENSG00000069493	protein_coding	937.576	1.1311	0.0724988	15.6016	7.09841e-55	1.34861e-52	1.1311
FUNDC1	ENSG00000069509	protein_coding	957.196	-0.248133	0.0390802	-6.34933	2.16249e-10	8.8543e-10	0.248133
MAOB	ENSG00000069535	protein_coding	13551.7	-0.355181	0.0849838	-4.1794	2.92282e-05	6.84359e-05	0.355181
RORA	ENSG00000069667	protein_coding	3227.26	-0.0624413	0.0554688	-1.1257	0.260293	0.321449	0.0624413
DRD4	ENSG00000069696	protein_coding	55.7101	0.663109	0.0985149	6.73106	1.68437e-11	7.74547e-11	0.663109
TGFBR3	ENSG00000069702	protein_coding	2631.45	-0.376472	0.0635925	-5.92007	3.21796e-09	1.16214e-08	0.376472
PLA2G10	ENSG00000069764	protein_coding	7.7746	0.638922	0.0946113	6.75312	1.44702e-11	6.6927e-11	0.638922
HES2	ENSG00000069812	protein_coding	121.47	-0.109627	0.118722	-0.923395	0.355801	0.421346	0.109627
ATP1B3	ENSG00000069849	protein_coding	4496.25	-0.0980785	0.0408107	-2.40325	0.0162499	0.0259657	0.0980785
NEDD4	ENSG00000069869	protein_coding	2146.24	-0.204051	0.0618976	-3.29659	0.000978652	0.00188721	0.204051
PIGB	ENSG00000069943	protein_coding	786.269	-0.156828	0.0360932	-4.34509	1.39217e-05	3.38728e-05	0.156828
MAPK6	ENSG00000069956	protein_coding	2475.04	-0.138234	0.0441066	-3.13409	0.00172386	0.00321588	0.138234
GNB5	ENSG00000069966	protein_coding	1973.3	-0.346745	0.0363162	-9.54796	1.32277e-21	1.58513e-20	0.346745
RAB27A	ENSG00000069974	protein_coding	1674.95	0.0486503	0.0520095	0.935412	0.349576	0.415074	0.0486503
HDHD5	ENSG00000069998	protein_coding	2023.47	-0.065261	0.0395962	-1.64816	0.099319	0.136275	0.065261
UFD1	ENSG00000070010	protein_coding	2780.17	0.0144873	0.036963	0.391941	0.695102	0.740753	0.0144873
LRP6	ENSG00000070018	protein_coding	2663.75	-0.184724	0.0575913	-3.20749	0.00133899	0.00253571	0.184724
GUCY2C	ENSG00000070019	protein_coding	82.201	-0.401552	0.0786513	-5.10547	3.29968e-07	9.6458e-07	0.401552
SCT	ENSG00000070031	protein_coding	4.39352	0.355104	0.129817	2.73542	0.00623001	0.0106703	0.355104
PHRF1	ENSG00000070047	protein_coding	2950.33	0.164236	0.0366098	4.48613	7.25272e-06	1.82083e-05	0.164236
ELP1	ENSG00000070061	protein_coding	2276.65	-0.00910126	0.0361047	-0.25208	0.800979	0.83346	0.00910126
NUCB2	ENSG00000070081	protein_coding	4627.44	-0.282583	0.0498913	-5.66397	1.47906e-08	5.00562e-08	0.282583
PFN2	ENSG00000070087	protein_coding	4588.46	-0.509081	0.099446	-5.11917	3.06878e-07	9.00224e-07	0.509081
PTPN3	ENSG00000070159	protein_coding	3169.31	-0.422414	0.0773668	-5.45989	4.76434e-08	1.52664e-07	0.422414
SPTB	ENSG00000070182	protein_coding	122.663	0.0293876	0.106582	0.275727	0.782758	0.817531	0.0293876
DAPP1	ENSG00000070190	protein_coding	277.775	0.461961	0.0868868	5.31682	1.05599e-07	3.26252e-07	0.461961
FGF10	ENSG00000070193	protein_coding	5.37762	0.0535134	0.244163	0.219171	0.826517	0.855371	0.0535134
SLC44A1	ENSG00000070214	protein_coding	5235.1	-0.355198	0.047093	-7.54247	4.61138e-14	2.72404e-13	0.355198
TMEM260	ENSG00000070269	protein_coding	1149.72	-0.0474404	0.0357501	-1.327	0.184509	0.237511	0.0474404
SMG6	ENSG00000070366	protein_coding	1533.04	-0.220364	0.051925	-4.2439	2.1967e-05	5.21869e-05	0.220364
EXOC5	ENSG00000070367	protein_coding	3575.03	-0.314615	0.0463781	-6.7837	1.17133e-11	5.47317e-11	0.314615
CLTCL1	ENSG00000070371	protein_coding	550.182	0.271687	0.0635839	4.27288	1.92963e-05	4.61998e-05	0.271687
FGF22	ENSG00000070388	protein_coding	4.94794	0.966532	0.122295	7.90326	2.71693e-15	1.80081e-14	0.966532
FSTL3	ENSG00000070404	protein_coding	6508.06	0.24649	0.104166	2.36632	0.0179657	0.0284987	0.24649
DGCR2	ENSG00000070413	protein_coding	8275.68	-0.188432	0.036728	-5.13049	2.88991e-07	8.50143e-07	0.188432
RNF126	ENSG00000070423	protein_coding	1583.25	0.128518	0.0480775	2.67314	0.00751456	0.012709	0.128518
MNT	ENSG00000070444	protein_coding	1394.12	0.206269	0.0355662	5.79958	6.6482e-09	2.32717e-08	0.206269
ZXDC	ENSG00000070476	protein_coding	1787.73	0.186395	0.0363774	5.12393	2.99229e-07	8.78774e-07	0.186395
JMJD6	ENSG00000070495	protein_coding	1634.91	0.335645	0.04872	6.88927	5.60779e-12	2.71632e-11	0.335645
POLB	ENSG00000070501	protein_coding	660.969	-0.0412925	0.0376718	-1.09611	0.27303	0.335115	0.0412925
ST6GALNAC1	ENSG00000070526	protein_coding	20.928	0.359665	0.109852	3.2741	0.00105998	0.00203443	0.359665
WIPI1	ENSG00000070540	protein_coding	1483.34	-0.108197	0.0442326	-2.44608	0.0144418	0.023309	0.108197
FRMPD1	ENSG00000070601	protein_coding	65.3297	-0.295863	0.128792	-2.29722	0.0216064	0.0338054	0.295863
GBA2	ENSG00000070610	protein_coding	4529.41	0.193871	0.0488332	3.97007	7.1852e-05	0.000160485	0.193871
NDST1	ENSG00000070614	protein_coding	9600.59	-0.167485	0.0570918	-2.9336	0.00335054	0.00598336	0.167485
ASNS	ENSG00000070669	protein_coding	1437.04	0.136507	0.0737885	1.84997	0.0643179	0.0919048	0.136507
AP3M2	ENSG00000070718	protein_coding	1515.32	-0.014561	0.0332701	-0.437662	0.661632	0.711412	0.014561
CNGB1	ENSG00000070729	protein_coding	10.0213	-0.0368004	0.197352	-0.186471	0.852076	0.877256	0.0368004
ST6GALNAC2	ENSG00000070731	protein_coding	398.647	-0.355102	0.121416	-2.92468	0.00344815	0.0061448	0.355102
CHAT	ENSG00000070748	protein_coding	9.34066	2.1543	0.380899	5.65584	1.55087e-08	5.23506e-08	2.1543
PABPC1	ENSG00000070756	protein_coding	42834.3	-0.0173153	0.041716	-0.415075	0.678087	0.725566	0.0173153
TESK2	ENSG00000070759	protein_coding	259.711	0.104651	0.0495266	2.11303	0.0345985	0.0521372	0.104651
CFAP20	ENSG00000070761	protein_coding	1471.46	-0.196133	0.0295025	-6.64799	2.97117e-11	1.33386e-10	0.196133
CSNK2A2	ENSG00000070770	protein_coding	4599.03	-0.193593	0.0307015	-6.30565	2.86987e-10	1.15869e-09	0.193593
PTPN21	ENSG00000070778	protein_coding	1233.99	-0.131623	0.0584182	-2.25311	0.0242522	0.0376001	0.131623
EIF2B3	ENSG00000070785	protein_coding	964.604	-0.0894754	0.0327384	-2.73304	0.00627534	0.0107405	0.0894754
CAMK2A	ENSG00000070808	protein_coding	17.1047	1.14997	0.133486	8.61488	7.00153e-18	5.90618e-17	1.14997
TCOF1	ENSG00000070814	protein_coding	2758.25	0.238245	0.0509176	4.67902	2.88243e-06	7.57399e-06	0.238245
CDC42	ENSG00000070831	protein_coding	13169.1	-0.285346	0.0298195	-9.56911	1.0783e-21	1.30281e-20	0.285346
OSBPL3	ENSG00000070882	protein_coding	2410.03	0.187357	0.0606485	3.08923	0.00200676	0.00370432	0.187357
EPHA8	ENSG00000070886	protein_coding	4.61857	1.39921	0.196762	7.11119	1.15048e-12	5.94193e-12	1.39921
SLC12A3	ENSG00000070915	protein_coding	141.36	-1.71427	0.193097	-8.87778	6.82068e-19	6.32433e-18	1.71427
RAD18	ENSG00000070950	protein_coding	455.753	0.0330364	0.037788	0.874257	0.381978	0.44778	0.0330364
ATP2B1	ENSG00000070961	protein_coding	2686.08	-0.187572	0.0540556	-3.46998	0.00052049	0.00104274	0.187572
TRPM5	ENSG00000070985	protein_coding	4.71315	1.00824	0.163218	6.17726	6.52242e-10	2.5348e-09	1.00824
NCK2	ENSG00000071051	protein_coding	4298.07	-0.0601095	0.0462584	-1.29943	0.193797	0.248058	0.0601095
MAP4K4	ENSG00000071054	protein_coding	9214.28	0.0196142	0.0489712	0.400526	0.688769	0.734972	0.0196142
MGAT4A	ENSG00000071073	protein_coding	4900	-0.220941	0.0514451	-4.2947	1.74931e-05	4.21017e-05	0.220941
RPL31	ENSG00000071082	protein_coding	37937.2	-0.231961	0.0516639	-4.48981	7.12858e-06	1.79129e-05	0.231961
WDR1	ENSG00000071127	protein_coding	16873.4	-0.193037	0.0366967	-5.26033	1.43798e-07	4.37301e-07	0.193037
SNX13	ENSG00000071189	protein_coding	3355.36	-0.370232	0.0503933	-7.34683	2.02956e-13	1.12498e-12	0.370232
MS4A12	ENSG00000071203	protein_coding	0.813828	2.19606	0.334485	6.56552	5.18523e-11	2.2633e-10	2.19606
ARHGAP10	ENSG00000071205	protein_coding	1272.7	-0.0333925	0.0470482	-0.70975	0.477859	0.541328	0.0333925
RPS6KA2	ENSG00000071242	protein_coding	4264.54	-0.245989	0.0690892	-3.56046	0.000370208	0.000756619	0.245989
ING3	ENSG00000071243	protein_coding	1054.35	-0.182873	0.0438895	-4.16668	3.09074e-05	7.21336e-05	0.182873
VASH1	ENSG00000071246	protein_coding	3359.49	0.270741	0.0677691	3.99505	6.46815e-05	0.0001453	0.270741
LMCD1	ENSG00000071282	protein_coding	1783.18	0.0436782	0.0637837	0.684787	0.493478	0.555988	0.0436782
BUD23	ENSG00000071462	protein_coding	3480.34	0.0377783	0.0438389	0.861752	0.388824	0.454636	0.0377783
SEL1L	ENSG00000071537	protein_coding	9622.89	-0.363647	0.0494335	-7.35629	1.89094e-13	1.05051e-12	0.363647
TRIP13	ENSG00000071539	protein_coding	325.808	0.446332	0.0780648	5.71745	1.08133e-08	3.71013e-08	0.446332
ATP6AP1	ENSG00000071553	protein_coding	11322.7	-0.307978	0.039246	-7.84738	4.24823e-15	2.76117e-14	0.307978
TCF3	ENSG00000071564	protein_coding	2494.99	0.297889	0.037851	7.87005	3.54496e-15	2.32209e-14	0.297889
TRIB2	ENSG00000071575	protein_coding	5785.76	0.238466	0.0728782	3.27212	0.00106744	0.00204808	0.238466
DAZAP1	ENSG00000071626	protein_coding	4312.02	0.251864	0.0295529	8.52249	1.56159e-17	1.27003e-16	0.251864
MBD3	ENSG00000071655	protein_coding	3372.7	0.139502	0.049591	2.81304	0.00490752	0.00853957	0.139502
PRLH	ENSG00000071677	protein_coding	0.115972	0.154357	0.605848	0.254779	0.798894		0.154357
HLTF	ENSG00000071794	protein_coding	2217.9	-0.230478	0.0501148	-4.599	4.24533e-06	1.09444e-05	0.230478
FAM50A	ENSG00000071859	protein_coding	3948.47	0.162336	0.0564979	2.87331	0.00406193	0.00716272	0.162336
FAM3A	ENSG00000071889	protein_coding	2775.13	-0.0233535	0.0527792	-0.442476	0.658145	0.708204	0.0233535
CPSF1	ENSG00000071894	protein_coding	3545.35	0.478452	0.0456012	10.4921	9.39341e-26	1.62718e-24	0.478452
MYO3B	ENSG00000071909	protein_coding	139.242	0.0915229	0.177839	0.514639	0.606806	0.661884	0.0915229
CYBRD1	ENSG00000071967	protein_coding	4950.78	-0.0865044	0.0788953	-1.09644	0.272884	0.334963	0.0865044
CDH19	ENSG00000071991	protein_coding	11.5352	0.00348805	0.274879	0.0126894	0.989876	0.991944	0.00348805
PDCD2	ENSG00000071994	protein_coding	2134.21	-0.20537	0.0341462	-6.01442	1.80528e-09	6.69271e-09	0.20537
SLC6A15	ENSG00000072041	protein_coding	18.8891	0.74456	0.299199	2.48852	0.0128277	0.0208893	0.74456
RDH11	ENSG00000072042	protein_coding	5468.85	-0.515292	0.0643321	-8.00988	1.14822e-15	7.89716e-15	0.515292
PRKACA	ENSG00000072062	protein_coding	4968.51	-0.0537771	0.0288659	-1.863	0.0624627	0.0894637	0.0537771
ADGRL1	ENSG00000072071	protein_coding	1164.11	0.0944632	0.0788733	1.19766	0.23105	0.289535	0.0944632
SPP2	ENSG00000072080	protein_coding	0.486452	0.430936	0.317596	1.35687	0.174823	0.226478	0.430936
ACTN1	ENSG00000072110	protein_coding	11468	0.0903345	0.0645175	1.40016	0.161467	0.211027	0.0903345
ZFYVE26	ENSG00000072121	protein_coding	2298.61	0.00944197	0.0402685	0.234475	0.814616	0.845105	0.00944197
RPS6KA6	ENSG00000072133	protein_coding	302.986	-0.579628	0.155477	-3.72807	0.000192951	0.000408437	0.579628
EPN2	ENSG00000072134	protein_coding	1696.58	0.0392403	0.0393908	0.99618	0.319163	0.383926	0.0392403
PTPN18	ENSG00000072135	protein_coding	5424.42	0.101716	0.0376481	2.70175	0.0068976	0.0117243	0.101716
LIMS2	ENSG00000072163	protein_coding	2634.81	0.315035	0.076303	4.12874	3.64758e-05	8.44824e-05	0.315035
ASIC4	ENSG00000072182	protein_coding	9.2537	1.91708	0.132466	14.4723	1.81403e-47	1.70254e-45	1.91708
SPEG	ENSG00000072195	protein_coding	225.722	1.17613	0.118541	9.92167	3.35107e-23	4.64704e-22	1.17613
LNX1	ENSG00000072201	protein_coding	798.708	-0.54309	0.0797956	-6.80601	1.00344e-11	4.72208e-11	0.54309
ALDH3A2	ENSG00000072210	protein_coding	9029.07	-0.303841	0.0692828	-4.38552	1.1571e-05	2.84111e-05	0.303841
TFRC	ENSG00000072274	protein_coding	4938.18	0.0635789	0.0772738	0.822775	0.410636	0.476342	0.0635789
SREBF1	ENSG00000072310	protein_coding	6126.96	0.0618335	0.0688241	0.898428	0.368957	0.434721	0.0618335
TRPC5	ENSG00000072315	protein_coding	2.76693	0.192359	0.151028	1.27367	0.202781	0.258227	0.192359
AFF4	ENSG00000072364	protein_coding	9537.38	-0.318896	0.0513679	-6.20809	5.36325e-10	2.10436e-09	0.318896
UBE2D1	ENSG00000072401	protein_coding	1070.5	-0.222729	0.0507108	-4.39215	1.12237e-05	2.76016e-05	0.222729
MPP5	ENSG00000072415	protein_coding	2331.87	-0.453923	0.0536352	-8.46316	2.60237e-17	2.07126e-16	0.453923
RHOBTB1	ENSG00000072422	protein_coding	4714.56	-0.279237	0.0696675	-4.00815	6.11975e-05	0.00013792	0.279237
SMC1A	ENSG00000072501	protein_coding	5347.3	-0.158832	0.0445453	-3.56562	0.000362991	0.000742808	0.158832
HSD17B10	ENSG00000072506	protein_coding	2944.6	-0.0971732	0.051424	-1.88965	0.058805	0.0847031	0.0971732
MARK2	ENSG00000072518	protein_coding	2577.76	0.0513664	0.0276116	1.86032	0.06284	0.0899631	0.0513664
HMMR	ENSG00000072571	protein_coding	243.107	0.708734	0.0941927	7.52429	5.3006e-14	3.11199e-13	0.708734
CHFR	ENSG00000072609	protein_coding	1399.1	0.561684	0.038752	14.4943	1.31607e-47	1.25273e-45	0.561684
TRHDE	ENSG00000072657	protein_coding	1238.25	-0.722539	0.136356	-5.29891	1.16494e-07	3.58283e-07	0.722539
P4HA2	ENSG00000072682	protein_coding	7023.55	-0.211581	0.0677589	-3.12256	0.00179285	0.00333477	0.211581
FCGR2B	ENSG00000072694	protein_coding	633.313	0.0131227	0.102612	0.127887	0.898239	0.916021	0.0131227
NFATC3	ENSG00000072736	protein_coding	1593.36	-0.21218	0.0459462	-4.61801	3.87446e-06	1.00362e-05	0.21218
TRNT1	ENSG00000072756	protein_coding	655.31	-0.0953348	0.0457326	-2.08461	0.0371046	0.0556367	0.0953348
ACADVL	ENSG00000072778	protein_coding	24822.7	0.239537	0.0528352	4.53366	5.79692e-06	1.47116e-05	0.239537
STK10	ENSG00000072786	protein_coding	3415.84	0.148415	0.0446773	3.32193	0.000893965	0.00173309	0.148415
FBXW11	ENSG00000072803	protein_coding	3861.91	-0.370272	0.0402399	-9.2016	3.52659e-20	3.71476e-19	0.370272
ACAP1	ENSG00000072818	protein_coding	997.684	1.12807	0.069628	16.2013	4.93551e-59	1.52374e-56	1.12807
CRMP1	ENSG00000072832	protein_coding	2006.79	-0.00471203	0.0672946	-0.0700209	0.944177	0.954304	0.00471203
EVC	ENSG00000072840	protein_coding	3968.55	-0.35568	0.0823972	-4.31665	1.58413e-05	3.83071e-05	0.35568
DERL2	ENSG00000072849	protein_coding	2667.27	-0.126051	0.0354085	-3.5599	0.000370993	0.000757992	0.126051
SIDT1	ENSG00000072858	protein_coding	219.194	0.444478	0.0673338	6.60112	4.08077e-11	1.80454e-10	0.444478
NDE1	ENSG00000072864	protein_coding	1052.6	0.154893	0.0373909	4.14253	3.4349e-05	7.97612e-05	0.154893
IRAG1	ENSG00000072952	protein_coding	2679	0.0805233	0.0768426	1.0479	0.294685	0.358339	0.0805233
TMEM38A	ENSG00000072954	protein_coding	330.497	-0.847451	0.0953912	-8.88396	6.45216e-19	5.99684e-18	0.847451
AP1M1	ENSG00000072958	protein_coding	4283.54	-0.0520099	0.038602	-1.34734	0.177872	0.230019	0.0520099
PVR	ENSG00000073008	protein_coding	2635.24	-0.103811	0.0581828	-1.78422	0.0743879	0.104747	0.103811
XRCC1	ENSG00000073050	protein_coding	2088.78	0.0426608	0.0323911	1.31706	0.18782	0.241278	0.0426608
SCARB1	ENSG00000073060	protein_coding	15616.9	0.0417206	0.0920731	0.453125	0.650459	0.701268	0.0417206
CYP2W1	ENSG00000073067	protein_coding	14.7786	1.82526	0.14794	12.3379	5.66324e-35	2.0318e-33	1.82526
MCM2	ENSG00000073111	protein_coding	1368.3	0.0392933	0.0628156	0.625534	0.531621	0.592082	0.0392933
MOV10L1	ENSG00000073146	protein_coding	45.7198	0.986379	0.099501	9.91326	3.64557e-23	5.03905e-22	0.986379
PANX2	ENSG00000073150	protein_coding	111.544	1.03155	0.186061	5.54414	2.95402e-08	9.68512e-08	1.03155
SELENOO	ENSG00000073169	protein_coding	1228.33	0.476784	0.0503796	9.46383	2.96866e-21	3.4551e-20	0.476784
TP63	ENSG00000073282	protein_coding	48.3865	0.483666	0.102146	4.73504	2.19009e-06	5.84278e-06	0.483666
ALPK1	ENSG00000073331	protein_coding	1494.97	0.292636	0.0397523	7.3615	1.81853e-13	1.01232e-12	0.292636
LLGL2	ENSG00000073350	protein_coding	2593.01	0.104371	0.0680619	1.53346	0.125161	0.168048	0.104371
PDE8A	ENSG00000073417	protein_coding	3435.97	0.0694823	0.0380916	1.82409	0.068139	0.0967785	0.0694823
CLCN4	ENSG00000073464	protein_coding	1306.87	-0.453269	0.0633757	-7.15209	8.54655e-13	4.46719e-12	0.453269
NLE1	ENSG00000073536	protein_coding	1157.73	-0.207187	0.0429883	-4.8196	1.43844e-06	3.912e-06	0.207187
SDHA	ENSG00000073578	protein_coding	12662.8	-0.441318	0.057338	-7.69677	1.39546e-14	8.66203e-14	0.441318
SMARCE1	ENSG00000073584	protein_coding	3938.6	-0.142478	0.0265869	-5.35894	8.37117e-08	2.61523e-07	0.142478
FNDC8	ENSG00000073598	protein_coding	3.66653	0.0214547	0.0973324	0.220427	0.825538	0.854491	0.0214547
GSDMB	ENSG00000073605	protein_coding	445.731	1.7172	0.0919826	18.6688	8.88744e-78	2.317e-74	1.7172
KDM5A	ENSG00000073614	protein_coding	3525.4	-0.113548	0.0404223	-2.80905	0.00496879	0.0086417	0.113548
ADAM11	ENSG00000073670	protein_coding	64.8418	0.975649	0.0969148	10.0671	7.72314e-24	1.12449e-22	0.975649
PPP2R3A	ENSG00000073711	protein_coding	4464.73	-0.518487	0.0684181	-7.57822	3.50323e-14	2.09262e-13	0.518487
FERMT2	ENSG00000073712	protein_coding	4182.94	-0.0803478	0.0530907	-1.51341	0.130176	0.174089	0.0803478
ABCB11	ENSG00000073734	protein_coding	2.28309	0.986143	0.188869	5.22132	1.77655e-07	5.34755e-07	0.986143
DHRS9	ENSG00000073737	protein_coding	118.879	-0.0647545	0.114797	-0.564078	0.572701	0.630339	0.0647545
CD5L	ENSG00000073754	protein_coding	158.344	0.215918	0.2162	0.998694	0.317943	0.382677	0.215918
PTGS2	ENSG00000073756	protein_coding	620.1	0.0225351	0.142528	0.15811	0.87437	0.895866	0.0225351
IGF2BP2	ENSG00000073792	protein_coding	396.356	0.43978	0.168098	2.61621	0.00889114	0.014854	0.43978
MAP3K13	ENSG00000073803	protein_coding	2967.95	-0.223681	0.0372352	-6.00724	1.88704e-09	6.97927e-09	0.223681
ST6GAL1	ENSG00000073849	protein_coding	7204.35	-0.243286	0.0898551	-2.70754	0.00677841	0.0115367	0.243286
TBX21	ENSG00000073861	protein_coding	152.173	0.626578	0.0778339	8.05019	8.26648e-16	5.75551e-15	0.626578
VDAC1P1	ENSG00000073905	processed_pseudogene	10.7556	-0.402877	0.0810761	-4.96912	6.72573e-07	1.89481e-06	0.402877
FRY	ENSG00000073910	protein_coding	2475.75	-0.107512	0.0699373	-1.53727	0.124228	0.166958	0.107512
PICALM	ENSG00000073921	protein_coding	17524.9	-0.275436	0.0355549	-7.74677	9.42578e-15	5.94361e-14	0.275436
NSF	ENSG00000073969	protein_coding	2156.27	-0.293228	0.0375676	-7.80535	5.9338e-15	3.80924e-14	0.293228
GLI2	ENSG00000074047	protein_coding	269.381	0.768589	0.0922777	8.32909	8.14679e-17	6.21128e-16	0.768589
CLASP1	ENSG00000074054	protein_coding	4802.03	-0.0577093	0.0308282	-1.87196	0.0612118	0.0878597	0.0577093
MRPS34	ENSG00000074071	protein_coding	3146.33	-0.0748245	0.0591969	-1.26399	0.206233	0.262124	0.0748245
NOTCH3	ENSG00000074181	protein_coding	20000.8	0.0793973	0.0851007	0.932981	0.35083	0.4163	0.0793973
CLNS1A	ENSG00000074201	protein_coding	3260.07	-0.181363	0.0311808	-5.81649	6.00952e-09	2.11306e-08	0.181363
PPP2R2C	ENSG00000074211	protein_coding	186.816	0.944478	0.201782	4.6807	2.85903e-06	7.5163e-06	0.944478
TEAD2	ENSG00000074219	protein_coding	1307.3	0.0481561	0.0636516	0.756557	0.449315	0.51403	0.0481561
EED	ENSG00000074266	protein_coding	813.863	0.203476	0.029877	6.81046	9.7287e-12	4.58464e-11	0.203476
CDHR2	ENSG00000074276	protein_coding	1584.28	-0.565809	0.163024	-3.4707	0.000519104	0.00104014	0.565809
SNCB	ENSG00000074317	protein_coding	7.09555	-1.46713	0.228272	-6.42709	1.30074e-10	5.45436e-10	1.46713
TSG101	ENSG00000074319	protein_coding	3809.72	-0.348598	0.0353773	-9.85372	6.60553e-23	8.94597e-22	0.348598
NCBP3	ENSG00000074356	protein_coding	3000.03	0.30804	0.0358374	8.59547	8.29226e-18	6.94752e-17	0.30804
ATP2A3	ENSG00000074370	protein_coding	2641.76	0.284479	0.0698826	4.07082	4.68481e-05	0.000107126	0.284479
CA12	ENSG00000074410	protein_coding	45756.9	-0.468505	0.0895111	-5.23404	1.65844e-07	5.00905e-07	0.468505
MGLL	ENSG00000074416	protein_coding	18832.1	-0.20733	0.0538661	-3.84899	0.000118605	0.000257878	0.20733
NTN4	ENSG00000074527	protein_coding	6801.4	-0.299228	0.0877919	-3.40838	0.0006535	0.00129051	0.299228
BCS1L	ENSG00000074582	protein_coding	1241.05	0.255195	0.0415763	6.138	8.35668e-10	3.20938e-09	0.255195
NUAK1	ENSG00000074590	protein_coding	1748.99	-0.00198969	0.0674291	-0.0295078	0.97646	0.981038	0.00198969
DPP8	ENSG00000074603	protein_coding	2838.6	-0.167408	0.0351077	-4.76841	1.85688e-06	4.98901e-06	0.167408
SLC24A1	ENSG00000074621	protein_coding	924.822	-0.17221	0.0443754	-3.88076	0.000104131	0.000228034	0.17221
ZNF532	ENSG00000074657	protein_coding	4122.93	0.195172	0.0528583	3.69236	0.000222182	0.000466377	0.195172
SCARF1	ENSG00000074660	protein_coding	1965.91	0.264591	0.0646867	4.09035	4.30718e-05	9.89151e-05	0.264591
LMAN1	ENSG00000074695	protein_coding	15572.3	-0.386994	0.0471012	-8.21622	2.10023e-16	1.54551e-15	0.386994
HACD3	ENSG00000074696	protein_coding	4914.23	-0.608344	0.0599905	-10.1407	3.64563e-24	5.44316e-23	0.608344
IPCEF1	ENSG00000074706	protein_coding	394.474	0.128505	0.0820847	1.56552	0.117462	0.158787	0.128505
ZZEF1	ENSG00000074755	protein_coding	3411.02	0.0595764	0.037301	1.59718	0.110226	0.149895	0.0595764
NOX3	ENSG00000074771	protein_coding	0.474918	1.13	0.303055	3.72869	0.000192476	0.000407468	1.13
ENO1	ENSG00000074800	protein_coding	159575	-0.285163	0.0567194	-5.02761	4.9663e-07	1.42036e-06	0.285163
SLC12A1	ENSG00000074803	protein_coding	465.592	-1.86752	0.224693	-8.31143	9.45578e-17	7.16505e-16	1.86752
MYDGF	ENSG00000074842	protein_coding	5324.16	-0.0272272	0.0541773	-0.502558	0.615275	0.669442	0.0272272
ANO8	ENSG00000074855	protein_coding	693.519	0.535827	0.0530545	10.0995	5.54984e-24	8.17957e-23	0.535827
TUBE1	ENSG00000074935	protein_coding	845.927	0.392745	0.0520976	7.53865	4.74879e-14	2.80275e-13	0.392745
ARHGEF10L	ENSG00000074964	protein_coding	3650.22	0.130082	0.0549866	2.36571	0.0179955	0.0285392	0.130082
TXK	ENSG00000074966	protein_coding	153.681	0.708897	0.0827408	8.56768	1.05589e-17	8.73586e-17	0.708897
WSCD2	ENSG00000075035	protein_coding	35.9128	0.175885	0.155635	1.13011	0.25843	0.319402	0.175885
KCNQ2	ENSG00000075043	protein_coding	2.55365	0.9504	0.186622	5.09266	3.5307e-07	1.02865e-06	0.9504
TACR2	ENSG00000075073	protein_coding	40.8857	-0.0841784	0.0750658	-1.1214	0.26212	0.323442	0.0841784
ACTR6	ENSG00000075089	protein_coding	1231.69	-0.245352	0.0350406	-7.00193	2.52463e-12	1.26277e-11	0.245352
TIPIN	ENSG00000075131	protein_coding	283.255	-0.00995233	0.0355456	-0.279987	0.779487	0.814572	0.00995233
SRI	ENSG00000075142	protein_coding	5182.25	-0.35588	0.0484007	-7.3528	1.94101e-13	1.07743e-12	0.35588
EIF4G3	ENSG00000075151	protein_coding	4141.28	-0.00326492	0.0333651	-0.0978543	0.922048	0.936111	0.00326492
NUP37	ENSG00000075188	protein_coding	780.838	-0.163787	0.0386072	-4.24239	2.21155e-05	5.25262e-05	0.163787
SEMA3A	ENSG00000075213	protein_coding	186.808	0.788204	0.130339	6.04733	1.47268e-09	5.50842e-09	0.788204
GTSE1	ENSG00000075218	protein_coding	218.921	0.859554	0.0852181	10.0865	6.33762e-24	9.29683e-23	0.859554
SEMA3C	ENSG00000075223	protein_coding	2686.12	-0.669504	0.144352	-4.63799	3.51815e-06	9.1527e-06	0.669504
TTC38	ENSG00000075234	protein_coding	4136.74	-0.119213	0.0589243	-2.02315	0.0430576	0.0637764	0.119213
ACAT1	ENSG00000075239	protein_coding	9108.37	-0.861027	0.0872664	-9.86664	5.80762e-23	7.9081e-22	0.861027
GRAMD4	ENSG00000075240	protein_coding	5276.66	0.318489	0.0830178	3.83639	0.000124855	0.00027054	0.318489
CELSR1	ENSG00000075275	protein_coding	6533.25	-0.0167749	0.0698403	-0.240189	0.810184	0.841363	0.0167749
WNT8B	ENSG00000075290	protein_coding	5.12294	0.928644	0.118011	7.86911	3.57168e-15	2.33763e-14	0.928644
ZNF638	ENSG00000075292	protein_coding	5682.16	0.0722454	0.0317101	2.27831	0.0227082	0.0353888	0.0722454
SLC25A40	ENSG00000075303	protein_coding	1393.46	-0.41086	0.0582704	-7.05092	1.77741e-12	9.02005e-12	0.41086
TIMM21	ENSG00000075336	protein_coding	1140.23	-0.203126	0.0358936	-5.65912	1.52152e-08	5.14189e-08	0.203126
ADD2	ENSG00000075340	protein_coding	253.202	0.655246	0.143808	4.5564	5.20379e-06	1.32854e-05	0.655246
FGF4	ENSG00000075388	protein_coding	0.321204	0.75221	0.477943	1.57385	0.115522	0.156458	0.75221
RASAL2	ENSG00000075391	protein_coding	2859	0.0536254	0.0535601	1.00122	0.31672	0.381467	0.0536254
VPS9D1	ENSG00000075399	protein_coding	1067.59	0.312158	0.0566485	5.51044	3.57948e-08	1.16366e-07	0.312158
ZNF37A	ENSG00000075407	protein_coding	1686.77	0.114918	0.0442859	2.59492	0.00946129	0.0157466	0.114918
MARK3	ENSG00000075413	protein_coding	2834.12	0.282555	0.0338493	8.34745	6.975e-17	5.35618e-16	0.282555
SLC25A3	ENSG00000075415	protein_coding	20412.4	-0.45096	0.0462601	-9.74836	1.87476e-22	2.42561e-21	0.45096
FNDC3B	ENSG00000075420	protein_coding	9884.46	-0.198318	0.0478752	-4.14239	3.43709e-05	7.98042e-05	0.198318
FOSL2	ENSG00000075426	protein_coding	16010.5	-0.0907397	0.0538606	-1.68472	0.0920435	0.127207	0.0907397
CACNG5	ENSG00000075429	protein_coding	7.51636	-0.101866	0.220509	-0.461958	0.644112	0.695543	0.101866
CACNG4	ENSG00000075461	protein_coding	37.5662	0.701659	0.21546	3.25656	0.0011277	0.00215629	0.701659
FRYL	ENSG00000075539	protein_coding	4284.68	-0.190659	0.0414028	-4.60499	4.12488e-06	1.06479e-05	0.190659
TMEM131	ENSG00000075568	protein_coding	4227.63	-0.181706	0.0353228	-5.14416	2.68725e-07	7.93658e-07	0.181706
FSCN1	ENSG00000075618	protein_coding	5859.85	0.174809	0.0769978	2.27031	0.0231889	0.0360838	0.174809
ACTB	ENSG00000075624	protein_coding	231993	-0.038226	0.0431764	-0.885345	0.375971	0.441687	0.038226
MOCOS	ENSG00000075643	protein_coding	498.245	0.429497	0.153075	2.80578	0.00501943	0.00872231	0.429497
PLD1	ENSG00000075651	protein_coding	2308.43	-0.204903	0.0509675	-4.02026	5.8133e-05	0.000131407	0.204903
ATP12A	ENSG00000075673	protein_coding	5.3958	-0.147265	0.233824	-0.62981	0.528819	0.589423	0.147265
WDR62	ENSG00000075702	protein_coding	175.982	1.16093	0.0718481	16.1581	9.9648e-59	2.95961e-56	1.16093
DLG1	ENSG00000075711	protein_coding	3788.19	-0.190789	0.0430163	-4.43528	9.19532e-06	2.28203e-05	0.190789
RAB7A	ENSG00000075785	protein_coding	14912.2	-0.249853	0.0316323	-7.89868	2.81864e-15	1.86533e-14	0.249853
BCAP29	ENSG00000075790	protein_coding	3514.38	-0.253966	0.0397329	-6.39183	1.63912e-10	6.80429e-10	0.253966
SEC31B	ENSG00000075826	protein_coding	474.224	1.59844	0.0961407	16.626	4.51642e-62	1.94442e-59	1.59844
SART3	ENSG00000075856	protein_coding	3043.11	-0.0131481	0.0242129	-0.543019	0.587117	0.643639	0.0131481
ARHGAP15	ENSG00000075884	protein_coding	925.358	0.23871	0.0620668	3.84602	0.000120052	0.00026078	0.23871
TUBA3D	ENSG00000075886	protein_coding	754.495	-0.25475	0.223419	-1.14023	0.254189	0.314724	0.25475
PAX2	ENSG00000075891	protein_coding	3977.03	0.332755	0.0920738	3.614	0.000301508	0.000622831	0.332755
EXOSC7	ENSG00000075914	protein_coding	1014.28	-0.253497	0.0673398	-3.76445	0.000166916	0.000355926	0.253497
KIFAP3	ENSG00000075945	protein_coding	2933.54	-0.257675	0.0387171	-6.65533	2.8267e-11	1.27265e-10	0.257675
MKRN2	ENSG00000075975	protein_coding	1199.83	-0.140473	0.0345682	-4.06365	4.83112e-05	0.000110332	0.140473
MCM6	ENSG00000076003	protein_coding	1789.51	-0.0180189	0.0448193	-0.402035	0.687659	0.734188	0.0180189
REXO2	ENSG00000076043	protein_coding	2755.66	-0.23385	0.0405889	-5.76143	8.34056e-09	2.89153e-08	0.23385
RBM7	ENSG00000076053	protein_coding	1576.21	-0.341628	0.0425092	-8.03656	9.23963e-16	6.41498e-15	0.341628
RBMS2	ENSG00000076067	protein_coding	5285.28	-0.0445124	0.0435979	-1.02098	0.307266	0.371386	0.0445124
BAZ2A	ENSG00000076108	protein_coding	7691.13	0.15855	0.0365265	4.34068	1.4204e-05	3.45167e-05	0.15855
PTPN23	ENSG00000076201	protein_coding	2690.41	-0.0282552	0.0403266	-0.70066	0.483515	0.546627	0.0282552
MLH1	ENSG00000076242	protein_coding	1457.39	-0.142216	0.0310565	-4.57926	4.66632e-06	1.19764e-05	0.142216
UNG	ENSG00000076248	protein_coding	2263.15	-0.235326	0.0356808	-6.59532	4.24325e-11	1.87269e-10	0.235326
FMO4	ENSG00000076258	protein_coding	755.48	-0.26578	0.062352	-4.26257	2.02091e-05	4.82548e-05	0.26578
KLHL20	ENSG00000076321	protein_coding	1295.52	-0.117215	0.0398128	-2.94414	0.00323849	0.00579561	0.117215
RGS11	ENSG00000076344	protein_coding	81.2166	1.10533	0.123658	8.93856	3.9428e-19	3.73861e-18	1.10533
SLC46A1	ENSG00000076351	protein_coding	794.247	-0.253545	0.0526768	-4.81321	1.48523e-06	4.03202e-06	0.253545
PLXNA2	ENSG00000076356	protein_coding	4177.89	-0.121801	0.0662281	-1.83912	0.0658982	0.0939256	0.121801
SPAG5	ENSG00000076382	protein_coding	1091.01	0.286692	0.102945	2.78491	0.00535433	0.00926279	0.286692
ANKRD13A	ENSG00000076513	protein_coding	6336.65	-0.036733	0.058393	-0.629064	0.529307	0.589897	0.036733
TPD52	ENSG00000076554	protein_coding	3321.75	-0.270334	0.0599932	-4.50607	6.60388e-06	1.6655e-05	0.270334
ACACB	ENSG00000076555	protein_coding	2651.75	0.00619608	0.0691567	0.0895947	0.928609	0.941637	0.00619608
TRAF4	ENSG00000076604	protein_coding	2106.49	0.204974	0.0541778	3.78335	0.00015473	0.000331251	0.204974
PAG1	ENSG00000076641	protein_coding	2996.16	0.044403	0.0604925	0.734025	0.462933	0.527142	0.044403
GPATCH1	ENSG00000076650	protein_coding	739.373	0.0838957	0.0278781	3.00937	0.00261786	0.00475272	0.0838957
ICAM3	ENSG00000076662	protein_coding	170.076	0.407696	0.0833896	4.88905	1.01323e-06	2.80123e-06	0.407696
NT5C2	ENSG00000076685	protein_coding	1184.15	-0.0356057	0.0484426	-0.735007	0.462335	0.526589	0.0356057
MCAM	ENSG00000076706	protein_coding	26927.9	-0.0271121	0.0740281	-0.366241	0.714185	0.757511	0.0271121
GPC4	ENSG00000076716	protein_coding	3519.79	-0.650173	0.0931791	-6.97767	3.00109e-12	1.49155e-11	0.650173
MBNL3	ENSG00000076770	protein_coding	1627.29	-0.380293	0.093476	-4.06835	4.73478e-05	0.000108205	0.380293
CAMSAP3	ENSG00000076826	protein_coding	1043.01	0.0769167	0.0727485	1.0573	0.290376	0.353824	0.0769167
RAP1GAP	ENSG00000076864	protein_coding	3014.12	-0.793276	0.120384	-6.58957	4.41109e-11	1.94293e-10	0.793276
XAB2	ENSG00000076924	protein_coding	3283.35	0.118258	0.0432132	2.73661	0.00620765	0.0106336	0.118258
ARHGEF1	ENSG00000076928	protein_coding	5242.49	0.764999	0.044196	17.3092	4.00639e-67	2.89243e-64	0.764999
STXBP2	ENSG00000076944	protein_coding	2699.56	0.249203	0.0497123	5.01289	5.36178e-07	1.52816e-06	0.249203
MAP2K7	ENSG00000076984	protein_coding	2271.48	0.141397	0.032317	4.3753	1.21268e-05	2.97074e-05	0.141397
NMRK2	ENSG00000077009	protein_coding	86.2563	-4.06666	0.301644	-13.4817	2.00556e-41	1.20505e-39	4.06666
DGKD	ENSG00000077044	protein_coding	2963.42	0.348989	0.0624807	5.58555	2.32962e-08	7.71776e-08	0.348989
CTTNBP2	ENSG00000077063	protein_coding	1671.72	-0.0401277	0.0884274	-0.453792	0.649978	0.70091	0.0401277
ACTL6B	ENSG00000077080	protein_coding	2.57884	2.53271	0.239076	10.5937	3.18695e-26	5.72127e-25	2.53271
RARB	ENSG00000077092	protein_coding	1043.77	-0.256651	0.068933	-3.72319	0.000196722	0.000415912	0.256651
TOP2B	ENSG00000077097	protein_coding	5167.09	-0.197185	0.0423343	-4.6578	3.196e-06	8.35071e-06	0.197185
TM9SF3	ENSG00000077147	protein_coding	12456.6	-0.360975	0.035438	-10.1861	2.28747e-24	3.4852e-23	0.360975
NFKB2	ENSG00000077150	protein_coding	4628.86	0.507668	0.0588063	8.63289	5.98195e-18	5.07438e-17	0.507668
UBE2T	ENSG00000077152	protein_coding	196.187	0.527138	0.072694	7.25146	4.12309e-13	2.22013e-12	0.527138
PPP1R12B	ENSG00000077157	protein_coding	4229.31	0.0609557	0.0806362	0.755935	0.449688	0.514357	0.0609557
DNAJC10	ENSG00000077232	protein_coding	6386.97	-0.139891	0.0396843	-3.52508	0.000423349	0.000858202	0.139891
GTF3C1	ENSG00000077235	protein_coding	4850.08	-0.105551	0.0338732	-3.11605	0.00183289	0.00340332	0.105551
IL4R	ENSG00000077238	protein_coding	4599.68	0.278242	0.0470875	5.90904	3.44108e-09	1.23863e-08	0.278242
USP33	ENSG00000077254	protein_coding	3769.8	-0.178212	0.0289313	-6.15983	7.28211e-10	2.81791e-09	0.178212
PAK3	ENSG00000077264	protein_coding	179.776	0.329852	0.127588	2.58529	0.00972969	0.0161563	0.329852
CAPN6	ENSG00000077274	protein_coding	1159.89	-0.43086	0.198097	-2.17499	0.0296307	0.045216	0.43086
DCX	ENSG00000077279	protein_coding	20.473	0.0624448	0.13836	0.451321	0.651758	0.702442	0.0624448
SNRPA	ENSG00000077312	protein_coding	2560.31	0.213616	0.0457256	4.67169	2.98734e-06	7.83562e-06	0.213616
SPAG6	ENSG00000077327	protein_coding	12.4582	-0.717644	0.158418	-4.53006	5.89661e-06	1.49492e-05	0.717644
EXOSC5	ENSG00000077348	protein_coding	1260.55	-0.0334005	0.0637295	-0.524098	0.60021	0.655864	0.0334005
DYNC1I2	ENSG00000077380	protein_coding	5480.54	-0.318406	0.0292024	-10.9034	1.10996e-27	2.25778e-26	0.318406
APBB1IP	ENSG00000077420	protein_coding	3529.84	-0.186034	0.0846777	-2.19696	0.028023	0.04293	0.186034
LRCH4	ENSG00000077454	protein_coding	660.204	0.557531	0.0494315	11.2789	1.66896e-29	3.88297e-28	0.557531
FAM76B	ENSG00000077458	protein_coding	891.21	0.383061	0.0392519	9.75904	1.6874e-22	2.18924e-21	0.383061
SIRT6	ENSG00000077463	protein_coding	941.979	0.216288	0.0496274	4.35823	1.31117e-05	3.2018e-05	0.216288
TYR	ENSG00000077498	protein_coding	5.11793	0.536237	0.155942	3.4387	0.000584513	0.00116271	0.536237
POLD3	ENSG00000077514	protein_coding	1153.97	-0.0116009	0.0302529	-0.383464	0.701375	0.74632	0.0116009
ACTN2	ENSG00000077522	protein_coding	140.64	0.913461	0.16349	5.58725	2.30689e-08	7.64568e-08	0.913461
CAPZB	ENSG00000077549	protein_coding	11468	-0.0322599	0.0345789	-0.932935	0.350854	0.416317	0.0322599
GPR137B	ENSG00000077585	protein_coding	2917.28	-0.505745	0.0690623	-7.32302	2.42443e-13	1.33378e-12	0.505745
NAALAD2	ENSG00000077616	protein_coding	77.9312	0.656863	0.07502	8.75584	2.02592e-18	1.7931e-17	0.656863
JADE1	ENSG00000077684	protein_coding	4735.51	-0.301341	0.0521804	-5.775	7.69553e-09	2.67542e-08	0.301341
SLC25A43	ENSG00000077713	protein_coding	1762.87	-0.16643	0.0474238	-3.50942	0.000449091	0.000907483	0.16643
UBE2A	ENSG00000077721	protein_coding	3316.51	-0.0707897	0.0345749	-2.04743	0.0406158	0.0604324	0.0707897
FGFR1	ENSG00000077782	protein_coding	5621.27	-0.0987258	0.0591693	-1.66853	0.0952104	0.131167	0.0987258
FKBP6	ENSG00000077800	protein_coding	2.3883	1.34965	0.176155	7.66173	1.83451e-14	1.12328e-13	1.34965
SMC1B	ENSG00000077935	protein_coding	21.7466	1.13797	0.116698	9.75139	1.81951e-22	2.35738e-21	1.13797
FBLN1	ENSG00000077942	protein_coding	2145.38	0.463065	0.121413	3.81398	0.000136748	0.000294744	0.463065
ITGA8	ENSG00000077943	protein_coding	2102.5	-0.164048	0.0911651	-1.79946	0.0719465	0.101651	0.164048
CST7	ENSG00000077984	protein_coding	1003.92	0.641574	0.109583	5.85467	4.77951e-09	1.6989e-08	0.641574
MAP2	ENSG00000078018	protein_coding	1954.61	-0.279566	0.0884062	-3.16229	0.00156536	0.00293643	0.279566
PIAS2	ENSG00000078043	protein_coding	2114.25	0.0789398	0.0524426	1.50526	0.132257	0.176564	0.0789398
AMPH	ENSG00000078053	protein_coding	46.7369	0.272837	0.100161	2.72399	0.0064498	0.0110154	0.272837
ARAF	ENSG00000078061	protein_coding	3903.62	-0.0579483	0.0345834	-1.67561	0.0938143	0.129396	0.0579483
MCCC1	ENSG00000078070	protein_coding	1979.56	-0.258251	0.0551304	-4.68437	2.80821e-06	7.39139e-06	0.258251
LAMP3	ENSG00000078081	protein_coding	372.854	-0.00280674	0.082478	-0.0340302	0.972853	0.978085	0.00280674
FAP	ENSG00000078098	protein_coding	404.578	0.312745	0.118189	2.64615	0.0081414	0.0136851	0.312745
NEBL	ENSG00000078114	protein_coding	3649.54	-0.508027	0.0933371	-5.44292	5.24141e-08	1.67243e-07	0.508027
ACER3	ENSG00000078124	protein_coding	2088.5	-0.237561	0.0473602	-5.01605	5.27443e-07	1.50455e-06	0.237561
UBE2K	ENSG00000078140	protein_coding	4318.73	-0.207632	0.032167	-6.4548	1.08362e-10	4.57911e-10	0.207632
PIK3C3	ENSG00000078142	protein_coding	2627.59	-0.178517	0.0344348	-5.18418	2.16963e-07	6.46974e-07	0.178517
N4BP2	ENSG00000078177	protein_coding	702.655	0.0172645	0.0524907	0.328906	0.742227	0.781654	0.0172645
TIGAR	ENSG00000078237	protein_coding	581.415	-0.138986	0.0491901	-2.82548	0.00472093	0.0082388	0.138986
TULP3	ENSG00000078246	protein_coding	2361.5	0.0183671	0.0391604	0.469022	0.639054	0.691004	0.0183671
SYNJ2	ENSG00000078269	protein_coding	1131.66	0.178023	0.0615674	2.89151	0.0038339	0.00678509	0.178023
ADCY2	ENSG00000078295	protein_coding	345.892	-0.446569	0.173076	-2.5802	0.00987431	0.0163805	0.446569
PPP2R5C	ENSG00000078304	protein_coding	4989.25	-0.135973	0.0330134	-4.11874	3.80948e-05	8.80315e-05	0.135973
PMS2P1	ENSG00000078319	transcribed_unprocessed_pseudogene	450.743	-0.212957	0.0426179	-4.99688	5.82651e-07	1.65249e-06	0.212957
RBFOX1	ENSG00000078328	protein_coding	6.91883	0.575435	0.2061	2.79201	0.00523814	0.00907585	0.575435
GNB1	ENSG00000078369	protein_coding	24247.7	-0.212291	0.0274591	-7.73117	1.06563e-14	6.68988e-14	0.212291
HOXA9	ENSG00000078399	protein_coding	843.879	-0.0298633	0.100242	-0.297911	0.765771	0.802301	0.0298633
EDN1	ENSG00000078401	protein_coding	3861.78	-0.154641	0.104481	-1.48009	0.13885	0.184364	0.154641
MLLT10	ENSG00000078403	protein_coding	1669.87	0.196595	0.0367275	5.3528	8.66054e-08	2.70203e-07	0.196595
ZCWPW1	ENSG00000078487	protein_coding	319.602	0.195616	0.0474803	4.11994	3.78972e-05	8.76103e-05	0.195616
ADCYAP1R1	ENSG00000078549	protein_coding	33.523	0.0583949	0.152517	0.382875	0.701812	0.746683	0.0583949
FGF20	ENSG00000078579	protein_coding	12.8243	0.292076	0.121213	2.40961	0.0159697	0.0255589	0.292076
P2RY10	ENSG00000078589	protein_coding	163.87	0.615711	0.112215	5.4869	4.0905e-08	1.32e-07	0.615711
ITM2A	ENSG00000078596	protein_coding	2030.09	-0.0280988	0.0880922	-0.31897	0.749749	0.787972	0.0280988
NRDC	ENSG00000078618	protein_coding	6950.05	-0.0730399	0.0266828	-2.73734	0.00619383	0.0106107	0.0730399
VDAC3	ENSG00000078668	protein_coding	4771.25	-0.278086	0.0377218	-7.37202	1.68056e-13	9.3874e-13	0.278086
PCM1	ENSG00000078674	protein_coding	6565.84	-0.115349	0.0397141	-2.90448	0.00367862	0.00652678	0.115349
TNRC6C	ENSG00000078687	protein_coding	1070.19	0.181216	0.0446233	4.06102	4.88598e-05	0.000111514	0.181216
CBFA2T2	ENSG00000078699	protein_coding	1702.84	0.135286	0.0356864	3.79097	0.000150062	0.000321726	0.135286
BRINP1	ENSG00000078725	protein_coding	314.605	0.0765701	0.174858	0.437898	0.66146	0.711266	0.0765701
ITCH	ENSG00000078747	protein_coding	3722.34	-0.233614	0.0354545	-6.58911	4.42463e-11	1.94853e-10	0.233614
PKD2L2	ENSG00000078795	protein_coding	11.6115	0.898275	0.0942251	9.53329	1.52375e-21	1.8204e-20	0.898275
TP53INP2	ENSG00000078804	protein_coding	6554.58	-0.286238	0.0493054	-5.80541	6.42094e-09	2.25249e-08	0.286238
SDF4	ENSG00000078808	protein_coding	9801.52	-0.0941121	0.0393445	-2.392	0.0167568	0.0267156	0.0941121
MYH7B	ENSG00000078814	protein_coding	174.598	1.25908	0.0906711	13.8862	7.67825e-44	5.44286e-42	1.25908
BPIFB2	ENSG00000078898	protein_coding	0.899243	-0.861886	0.382298	-2.25449	0.0241655	0.0374868	0.861886
TP73	ENSG00000078900	protein_coding	83.2747	0.668974	0.104269	6.41583	1.40058e-10	5.85108e-10	0.668974
TOLLIP	ENSG00000078902	protein_coding	5281.57	-0.337451	0.0415019	-8.13098	4.25817e-16	3.04887e-15	0.337451
UBE2D4	ENSG00000078967	protein_coding	1391.49	-0.292607	0.0417329	-7.01143	2.35902e-12	1.18359e-11	0.292607
CLUL1	ENSG00000079101	protein_coding	38.6648	-0.259763	0.104987	-2.47424	0.0133521	0.0216778	0.259763
RUNX1T1	ENSG00000079102	protein_coding	381.835	0.255736	0.0912661	2.80209	0.0050772	0.0088175	0.255736
CDH17	ENSG00000079112	protein_coding	44.8745	-0.467322	0.157299	-2.97091	0.00296922	0.00534757	0.467322
THOC1	ENSG00000079134	protein_coding	1162.31	0.57174	0.042507	13.4505	3.05832e-41	1.81898e-39	0.57174
FKBP7	ENSG00000079150	protein_coding	729.835	-0.189372	0.0568637	-3.33028	0.00086758	0.00168584	0.189372
OSBPL6	ENSG00000079156	protein_coding	98.5361	0.621248	0.107171	5.79678	6.75997e-09	2.36558e-08	0.621248
SLC1A3	ENSG00000079215	protein_coding	1367.64	0.026366	0.0982647	0.268316	0.788456	0.82242	0.026366
XRCC5	ENSG00000079246	protein_coding	14981	-0.281177	0.0291947	-9.6311	5.90949e-22	7.31315e-21	0.281177
LXN	ENSG00000079257	protein_coding	1413.88	-0.105997	0.0483192	-2.19367	0.0282589	0.0432675	0.105997
SP140	ENSG00000079263	protein_coding	271.595	0.910217	0.0936002	9.72452	2.37024e-22	3.0357e-21	0.910217
MKNK1	ENSG00000079277	protein_coding	1631.65	0.393453	0.031495	12.4925	8.19945e-36	3.11719e-34	0.393453
TNS1	ENSG00000079308	protein_coding	52531.6	-0.275048	0.0656112	-4.19208	2.76409e-05	6.49201e-05	0.275048
REXO1	ENSG00000079313	protein_coding	1811.18	0.391198	0.0432436	9.04637	1.47807e-19	1.46455e-18	0.391198
SAR1A	ENSG00000079332	protein_coding	6431.43	-0.175629	0.0277454	-6.33001	2.45153e-10	9.97943e-10	0.175629
CDC14A	ENSG00000079335	protein_coding	572.759	-0.117852	0.053034	-2.22219	0.0262703	0.0404789	0.117852
RAPGEF3	ENSG00000079337	protein_coding	1552.91	0.483075	0.0796324	6.06632	1.30878e-09	4.92323e-09	0.483075
CEACAM1	ENSG00000079385	protein_coding	1349.55	-0.0922182	0.0861577	-1.07034	0.284466	0.34738	0.0922182
SENP1	ENSG00000079387	protein_coding	1086.97	-0.041831	0.031298	-1.33654	0.181373	0.233968	0.041831
DUSP13	ENSG00000079393	protein_coding	3.30229	0.978456	0.248427	3.9386	8.1959e-05	0.000181779	0.978456
CIC	ENSG00000079432	protein_coding	5485.1	0.0927991	0.0375818	2.46926	0.0135393	0.0219559	0.0927991
LIPE	ENSG00000079435	protein_coding	335.183	-0.0404713	0.0783574	-0.516496	0.605508	0.660713	0.0404713
FDFT1	ENSG00000079459	protein_coding	3444.1	-0.300567	0.0473562	-6.34694	2.19634e-10	8.98349e-10	0.300567
PAFAH1B3	ENSG00000079462	protein_coding	713.938	0.151345	0.0719473	2.10355	0.0354176	0.0532859	0.151345
OPHN1	ENSG00000079482	protein_coding	482.701	-0.191901	0.0549209	-3.49413	0.000475616	0.000957825	0.191901
AFM	ENSG00000079557	protein_coding	66.7208	-0.0694465	0.200458	-0.346439	0.729013	0.77033	0.0694465
KIF22	ENSG00000079616	protein_coding	1460.38	0.374378	0.0451473	8.29238	1.11005e-16	8.36002e-16	0.374378
SCGN	ENSG00000079689	protein_coding	2498.3	-0.0312244	0.185676	-0.168165	0.866453	0.88923	0.0312244
CARMIL1	ENSG00000079691	protein_coding	1292.13	-0.264411	0.0481672	-5.48944	4.03209e-08	1.30286e-07	0.264411
PGM1	ENSG00000079739	protein_coding	7243.07	-0.338559	0.0537428	-6.29961	2.98387e-10	1.20244e-09	0.338559
DDX1	ENSG00000079785	protein_coding	6025.89	-0.29499	0.0256601	-11.4961	1.38046e-30	3.50166e-29	0.29499
DNM2	ENSG00000079805	protein_coding	13896.3	-0.00395688	0.0376353	-0.105138	0.916267	0.931189	0.00395688
EPB41L2	ENSG00000079819	protein_coding	5045.52	0.0417661	0.0556982	0.749864	0.453337	0.517911	0.0417661
RIMS1	ENSG00000079841	protein_coding	10.2516	0.0261371	0.18307	0.142771	0.886471	0.906187	0.0261371
MOXD1	ENSG00000079931	protein_coding	870.604	0.256444	0.149652	1.7136	0.0866025	0.120347	0.256444
STX7	ENSG00000079950	protein_coding	6080.44	-0.304282	0.0394978	-7.70378	1.32103e-14	8.2174e-14	0.304282
RABL2B	ENSG00000079974	protein_coding	951.092	0.369437	0.0371487	9.94482	2.65661e-23	3.70481e-22	0.369437
KEAP1	ENSG00000079999	protein_coding	4083.31	-0.114792	0.0301279	-3.81017	0.000138873	0.000299036	0.114792
DDX43	ENSG00000080007	protein_coding	95.1205	0.157234	0.173188	0.907884	0.36394	0.429747	0.157234
PTPRH	ENSG00000080031	protein_coding	198.977	1.5306	0.203829	7.50921	5.94866e-14	3.48071e-13	1.5306
DCT	ENSG00000080166	protein_coding	78.329	0.905605	0.11316	8.00285	1.21568e-15	8.33919e-15	0.905605
SLC35C2	ENSG00000080189	protein_coding	3103.13	0.154623	0.0412635	3.7472	0.00017882	0.000379842	0.154623
CRYBG3	ENSG00000080200	protein_coding	971.952	-0.354707	0.0833293	-4.25669	2.07474e-05	4.94597e-05	0.354707
EPHA6	ENSG00000080224	protein_coding	121.47	-0.0517379	0.165339	-0.31292	0.754341	0.791924	0.0517379
SCTR	ENSG00000080293	protein_coding	338.915	0.544334	0.101048	5.3869	7.16827e-08	2.25762e-07	0.544334
RFX3	ENSG00000080298	protein_coding	791.915	0.0737476	0.0492399	1.49772	0.134206	0.178841	0.0737476
RIF1	ENSG00000080345	protein_coding	3769.86	-0.182018	0.045538	-3.99705	6.41362e-05	0.000144123	0.182018
RAB21	ENSG00000080371	protein_coding	7102.94	-0.336989	0.0361497	-9.32205	1.14118e-20	1.25946e-19	0.336989
SLC4A4	ENSG00000080493	protein_coding	10833.8	-0.648158	0.0950762	-6.81725	9.28008e-12	4.3838e-11	0.648158
SMARCA2	ENSG00000080503	protein_coding	6109.94	-0.187391	0.0442346	-4.23629	2.27243e-05	5.39041e-05	0.187391
RDH8	ENSG00000080511	protein_coding	2.87725	1.12958	0.270948	4.16899	3.05947e-05	7.14536e-05	1.12958
SESN1	ENSG00000080546	protein_coding	1941.3	-0.224705	0.0527346	-4.26105	2.03465e-05	4.85649e-05	0.224705
MID2	ENSG00000080561	protein_coding	521.166	-0.328099	0.0531789	-6.16973	6.84086e-10	2.65285e-09	0.328099
DNAAF6	ENSG00000080572	protein_coding	0.989784	0.333638	0.179656	1.8571	0.0632976	0.0905517	0.333638
COL5A3	ENSG00000080573	protein_coding	2445.3	0.451826	0.089304	5.05941	4.2055e-07	1.2138e-06	0.451826
SRCAP	ENSG00000080603	protein_coding	7809.36	0.0559896	0.031596	1.77204	0.0763872	0.10735	0.0559896
PUM3	ENSG00000080608	protein_coding	1403.99	0.0657004	0.0434839	1.51091	0.130811	0.174893	0.0657004
CPB2	ENSG00000080618	protein_coding	5.62421	0.697568	0.17776	3.92421	8.7015e-05	0.000192348	0.697568
CHRNA3	ENSG00000080644	protein_coding	5.88976	0.564623	0.126081	4.47825	7.52568e-06	1.88562e-05	0.564623
KCNN2	ENSG00000080709	protein_coding	77.65	-0.0888274	0.0816141	-1.08838	0.276426	0.338777	0.0888274
CNOT4	ENSG00000080802	protein_coding	1708.45	-0.206222	0.0279754	-7.37153	1.68685e-13	9.41919e-13	0.206222
PSEN1	ENSG00000080815	protein_coding	4480.23	-0.307482	0.0379341	-8.1057	5.24435e-16	3.72374e-15	0.307482
CPOX	ENSG00000080819	protein_coding	1025.72	0.146183	0.0515473	2.83591	0.0045696	0.00799156	0.146183
CLDND1	ENSG00000080822	protein_coding	3911.5	-0.0126681	0.0426718	-0.296874	0.766563	0.803029	0.0126681
MOK	ENSG00000080823	protein_coding	636.517	0.740379	0.058694	12.6142	1.76281e-36	7.02235e-35	0.740379
HSP90AA1	ENSG00000080824	protein_coding	34415.3	-0.325689	0.0536717	-6.06818	1.29368e-09	4.86837e-09	0.325689
RBL1	ENSG00000080839	protein_coding	591.751	0.0454041	0.0444231	1.02208	0.306741	0.370838	0.0454041
DLGAP4	ENSG00000080845	protein_coding	5647.64	0.13686	0.0370875	3.69021	0.000224073	0.000470052	0.13686
IGSF9B	ENSG00000080854	protein_coding	83.9625	0.514548	0.104469	4.92538	8.41979e-07	2.34671e-06	0.514548
CFHR2	ENSG00000080910	protein_coding	0.132625	0.696598	1.57069	0.443499	0.657405		0.696598
CROCCP3	ENSG00000080947	transcribed_unprocessed_pseudogene	247.238	1.17987	0.0752186	15.6858	1.89072e-55	3.84043e-53	1.17987
NDC80	ENSG00000080986	protein_coding	268.632	0.680928	0.070345	9.67983	3.67332e-22	4.62263e-21	0.680928
AP4E1	ENSG00000081014	protein_coding	834.361	-0.0596967	0.0390094	-1.53031	0.125939	0.16899	0.0596967
RSBN1	ENSG00000081019	protein_coding	1786.42	-0.226485	0.0393647	-5.75351	8.74096e-09	3.02498e-08	0.226485
MAGI3	ENSG00000081026	protein_coding	679.281	-0.351636	0.0783089	-4.49037	7.10994e-06	1.78689e-05	0.351636
CXCL2	ENSG00000081041	protein_coding	680.793	0.951833	0.140604	6.76961	1.29133e-11	6.00516e-11	0.951833
AFP	ENSG00000081051	protein_coding	26.3276	0.157226	0.171193	0.918411	0.358404	0.424128	0.157226
COL4A4	ENSG00000081052	protein_coding	1419.87	-0.503268	0.0930656	-5.40767	6.38512e-08	2.02155e-07	0.503268
TCF7	ENSG00000081059	protein_coding	627.962	0.492497	0.0930936	5.29035	1.22084e-07	3.7447e-07	0.492497
OSTM1	ENSG00000081087	protein_coding	3246.02	-0.352291	0.0506881	-6.95016	3.64877e-12	1.79897e-11	0.352291
CDH7	ENSG00000081138	protein_coding	9.61382	-0.591351	0.252024	-2.34641	0.0189553	0.0299561	0.591351
IMPG2	ENSG00000081148	protein_coding	37.2724	0.598123	0.0682622	8.76214	1.91576e-18	1.70009e-17	0.598123
PCNP	ENSG00000081154	protein_coding	7940.48	-0.282159	0.0436576	-6.463	1.02649e-10	4.34903e-10	0.282159
EXD2	ENSG00000081177	protein_coding	1710.6	-0.266319	0.0386867	-6.88399	5.82003e-12	2.81419e-11	0.266319
ARG2	ENSG00000081181	protein_coding	1379.94	-0.348078	0.160708	-2.16591	0.0303183	0.0461855	0.348078
MEF2C	ENSG00000081189	protein_coding	5551.14	-0.11027	0.0666632	-1.65413	0.098101	0.134797	0.11027
PTPRC	ENSG00000081237	protein_coding	5041.06	0.351854	0.0873611	4.02759	5.63523e-05	0.000127585	0.351854
CACNA1S	ENSG00000081248	protein_coding	10.9589	0.24071	0.122379	1.96692	0.0491922	0.0720487	0.24071
PKP1	ENSG00000081277	protein_coding	579.504	0.186279	0.186374	0.99949	0.317557	0.382299	0.186279
UBA5	ENSG00000081307	protein_coding	4584.05	0.0401828	0.0580089	0.692699	0.488498	0.551405	0.0401828
STK17B	ENSG00000081320	protein_coding	2478.13	0.132546	0.0640548	2.06926	0.0385217	0.0575887	0.132546
CDC14B	ENSG00000081377	protein_coding	1857.32	-0.266406	0.0526622	-5.05877	4.21959e-07	1.21772e-06	0.266406
ZNF510	ENSG00000081386	protein_coding	751.292	-0.131561	0.0422847	-3.11131	0.00186256	0.00345541	0.131561
LRP2	ENSG00000081479	protein_coding	31669.4	-0.700351	0.139234	-5.03004	4.90369e-07	1.4034e-06	0.700351
ZNF506	ENSG00000081665	protein_coding	1049.85	0.11457	0.0312333	3.6682	0.000244268	0.00051016	0.11457
JMJD4	ENSG00000081692	protein_coding	804.443	-0.021124	0.0473886	-0.445763	0.655769	0.706116	0.021124
DUSP12	ENSG00000081721	protein_coding	596.914	0.150803	0.0272542	5.5332	3.14441e-08	1.02856e-07	0.150803
AACS	ENSG00000081760	protein_coding	1474	-0.139496	0.0484134	-2.88134	0.00395983	0.00699477	0.139496
DELE1	ENSG00000081791	protein_coding	4347.69	-0.0750683	0.029493	-2.54529	0.0109187	0.0179922	0.0750683
SLC13A1	ENSG00000081800	protein_coding	2136.91	-0.570734	0.201178	-2.83696	0.0045545	0.00796754	0.570734
CADPS2	ENSG00000081803	protein_coding	2119.86	-0.360996	0.0507821	-7.10873	1.17116e-12	6.04279e-12	0.360996
PCDHB4	ENSG00000081818	protein_coding	421.819	-0.275757	0.101581	-2.71465	0.00663464	0.0113113	0.275757
PCDHA6	ENSG00000081842	protein_coding	46.7184	0.0396999	0.127449	0.311496	0.755424	0.792882	0.0396999
PCDHGA2	ENSG00000081853	protein_coding	171.38	-0.111739	0.106597	-1.04824	0.294527	0.358157	0.111739
HSPB11	ENSG00000081870	protein_coding	887.888	0.175932	0.0402837	4.36733	1.25776e-05	3.07634e-05	0.175932
PHLPP1	ENSG00000081913	protein_coding	827.195	-0.27404	0.0555572	-4.93257	8.11553e-07	2.26554e-06	0.27404
ATP8B1	ENSG00000081923	protein_coding	1591.93	-0.27217	0.0702831	-3.87248	0.000107736	0.000235412	0.27217
IL12RB2	ENSG00000081985	protein_coding	269.737	-0.57009	0.189262	-3.01218	0.00259379	0.0047123	0.57009
SMARCD3	ENSG00000082014	protein_coding	920.359	0.464265	0.082165	5.6504	1.60078e-08	5.3946e-08	0.464265
WDR70	ENSG00000082068	protein_coding	1289.48	0.0271782	0.0259029	1.04923	0.294071	0.357695	0.0271782
FYB1	ENSG00000082074	protein_coding	2945.86	0.336303	0.0923646	3.64104	0.000271536	0.000563995	0.336303
MPP4	ENSG00000082126	protein_coding	12.0155	1.36442	0.117	11.6616	2.00178e-31	5.38324e-30	1.36442
STRADB	ENSG00000082146	protein_coding	1868.25	-0.248203	0.0599385	-4.14096	3.4585e-05	8.02775e-05	0.248203
BZW1	ENSG00000082153	protein_coding	5145.07	-0.238798	0.0391408	-6.10099	1.05415e-09	4.0094e-09	0.238798
PGR	ENSG00000082175	protein_coding	335.128	-0.612991	0.123185	-4.97617	6.48561e-07	1.83024e-06	0.612991
C1QTNF3	ENSG00000082196	protein_coding	1257.11	-0.0981653	0.147413	-0.665921	0.505462	0.567405	0.0981653
ME2	ENSG00000082212	protein_coding	2390.93	-0.215538	0.0425759	-5.06244	4.13935e-07	1.19559e-06	0.215538
C5orf22	ENSG00000082213	protein_coding	1203.41	-0.266841	0.0359158	-7.42965	1.08888e-13	6.19368e-13	0.266841
CCNT2	ENSG00000082258	protein_coding	2312.93	0.331222	0.0375974	8.80969	1.25492e-18	1.13512e-17	0.331222
FAM135A	ENSG00000082269	protein_coding	1425.79	-0.20099	0.0671641	-2.99252	0.00276687	0.00500698	0.20099
COL19A1	ENSG00000082293	protein_coding	56.7471	-0.0444472	0.155893	-0.285114	0.775556	0.811165	0.0444472
EPB41L3	ENSG00000082397	protein_coding	3248.9	-0.15788	0.0662997	-2.38131	0.017251	0.0274478	0.15788
COBLL1	ENSG00000082438	protein_coding	3943.04	-0.527906	0.0721093	-7.32092	2.46282e-13	1.35347e-12	0.527906
DLG3	ENSG00000082458	protein_coding	2304.26	-0.195758	0.0380615	-5.1432	2.70098e-07	7.97462e-07	0.195758
KCNK2	ENSG00000082482	protein_coding	148.049	-0.0123469	0.189128	-0.0652834	0.947948	0.957189	0.0123469
SERTAD4	ENSG00000082497	protein_coding	699.288	-0.306248	0.0840046	-3.64561	0.000266761	0.000554521	0.306248
TRAF5	ENSG00000082512	protein_coding	1175.3	0.865963	0.0562251	15.4017	1.59416e-53	2.57963e-51	0.865963
MRPL22	ENSG00000082515	protein_coding	1583.08	-0.176245	0.0476573	-3.69817	0.000217161	0.000456429	0.176245
GEMIN5	ENSG00000082516	protein_coding	1920.43	-0.294754	0.0362936	-8.12138	4.60897e-16	3.28901e-15	0.294754
OPRK1	ENSG00000082556	protein_coding	1.54834	0.677326	0.257835	2.62697	0.0086149	0.0144208	0.677326
NFE2L1	ENSG00000082641	protein_coding	31087.9	-0.300735	0.0369345	-8.1424	3.87516e-16	2.78398e-15	0.300735
SEMA5B	ENSG00000082684	protein_coding	9862.16	0.0325752	0.0958962	0.339693	0.734088	0.774699	0.0325752
GSK3B	ENSG00000082701	protein_coding	3346.26	-0.23865	0.0376129	-6.34491	2.22558e-10	9.09833e-10	0.23865
ITGB5	ENSG00000082781	protein_coding	10114	-0.16735	0.0479038	-3.49347	0.000476788	0.00096002	0.16735
ERC1	ENSG00000082805	protein_coding	3961.64	-0.252055	0.0452509	-5.57017	2.54484e-08	8.39579e-08	0.252055
XPO1	ENSG00000082898	protein_coding	7694.28	0.0547243	0.0318256	1.71951	0.0855221	0.118975	0.0547243
LINC01587	ENSG00000082929	lncRNA	160.202	-0.0430375	0.137617	-0.312734	0.754483	0.792054	0.0430375
RNF13	ENSG00000082996	protein_coding	5406.54	-0.467913	0.0452644	-10.3373	4.77678e-25	7.77253e-24	0.467913
TRPM3	ENSG00000083067	protein_coding	1076.93	-0.0476411	0.133286	-0.357436	0.720765	0.762973	0.0476411
PALB2	ENSG00000083093	protein_coding	682.19	-0.0551231	0.0320267	-1.72116	0.085222	0.118597	0.0551231
DOP1A	ENSG00000083097	protein_coding	1372.05	0.15791	0.0445149	3.54736	0.000389108	0.000792864	0.15791
LYRM2	ENSG00000083099	protein_coding	1706.97	-0.304215	0.0350275	-8.68502	3.78665e-18	3.25929e-17	0.304215
BCKDHB	ENSG00000083123	protein_coding	1026.79	-0.561394	0.0658025	-8.5315	1.44467e-17	1.17882e-16	0.561394
KAT6A	ENSG00000083168	protein_coding	3661.54	-0.147168	0.0422711	-3.48153	0.000498555	0.00100131	0.147168
TUT7	ENSG00000083223	protein_coding	1703.01	0.105509	0.0414569	2.54502	0.0109271	0.0180042	0.105509
ULK2	ENSG00000083290	protein_coding	1582.98	-0.00856309	0.0371897	-0.230254	0.817894	0.847944	0.00856309
GRHL2	ENSG00000083307	protein_coding	58.1327	-0.676422	0.227444	-2.97402	0.00293926	0.00529749	0.676422
TNPO1	ENSG00000083312	protein_coding	6311.25	-0.262904	0.0409472	-6.42056	1.35771e-10	5.67903e-10	0.262904
PLOD1	ENSG00000083444	protein_coding	17706.2	-0.0246482	0.070162	-0.351305	0.72536	0.767092	0.0246482
P2RX5	ENSG00000083454	protein_coding	47.6261	1.67824	0.111999	14.9844	9.29028e-51	1.16881e-48	1.67824
ITGAE	ENSG00000083457	protein_coding	625.8	0.465062	0.0529615	8.78113	1.61844e-18	1.44553e-17	0.465062
DIS3	ENSG00000083520	protein_coding	2630.82	-0.192448	0.0313141	-6.14574	7.9594e-10	3.06548e-09	0.192448
PIBF1	ENSG00000083535	protein_coding	961.131	-0.0250902	0.0370737	-0.676766	0.498554	0.560792	0.0250902
TDRD3	ENSG00000083544	protein_coding	1809.55	-0.212062	0.0464847	-4.56197	5.0676e-06	1.29546e-05	0.212062
AC000061.1	ENSG00000083622	lncRNA	0.991089	-2.70732	0.878256	-3.08261	0.00205194	0.00378043	2.70732
NUFIP1	ENSG00000083635	protein_coding	475.148	-0.176531	0.035144	-5.02309	5.08455e-07	1.45286e-06	0.176531
PDS5B	ENSG00000083642	protein_coding	2177.34	-0.148986	0.0412549	-3.61135	0.000304613	0.000628913	0.148986
OXCT1	ENSG00000083720	protein_coding	2037.9	-0.926479	0.101557	-9.12273	7.32534e-20	7.47783e-19	0.926479
RRAGB	ENSG00000083750	protein_coding	809.062	0.00591395	0.0387301	0.152696	0.878638	0.899492	0.00591395
EPYC	ENSG00000083782	protein_coding	8.86805	1.25903	0.199194	6.32064	2.60486e-10	1.05688e-09	1.25903
CYLD	ENSG00000083799	protein_coding	4216.97	-0.0300102	0.0424	-0.707788	0.479077	0.542484	0.0300102
SLC27A5	ENSG00000083807	protein_coding	232.369	0.195626	0.0667388	2.93122	0.00337632	0.00602642	0.195626
ZNF324	ENSG00000083812	protein_coding	433.178	-0.0115497	0.0299844	-0.385191	0.700096	0.745127	0.0115497
ZNF671	ENSG00000083814	protein_coding	660.91	0.159298	0.0590832	2.69615	0.00701453	0.011909	0.159298
ZNF416	ENSG00000083817	protein_coding	311.174	-0.25116	0.0426672	-5.88649	3.94494e-09	1.41176e-08	0.25116
ZNF586	ENSG00000083828	protein_coding	410.672	0.0773349	0.041976	1.84236	0.0654226	0.0933129	0.0773349
ZNF446	ENSG00000083838	protein_coding	473.811	0.241353	0.0405196	5.95646	2.5776e-09	9.39124e-09	0.241353
ZNF264	ENSG00000083844	protein_coding	2136.12	-0.0117633	0.0307929	-0.382014	0.702451	0.747227	0.0117633
RPS5	ENSG00000083845	protein_coding	32351.7	-0.384081	0.0666165	-5.76556	8.13892e-09	2.82434e-08	0.384081
FAT1	ENSG00000083857	protein_coding	17922.6	-0.455321	0.0696906	-6.53347	6.42648e-11	2.77643e-10	0.455321
YTHDC1	ENSG00000083896	protein_coding	4823.12	-0.012534	0.0289046	-0.433634	0.664554	0.714031	0.012534
CHMP2B	ENSG00000083937	protein_coding	2226.34	-0.382977	0.0480524	-7.96999	1.58683e-15	1.07562e-14	0.382977
SMAP2	ENSG00000084070	protein_coding	3710.08	0.156548	0.0494126	3.16819	0.00153394	0.00288105	0.156548
PPIE	ENSG00000084072	protein_coding	2260.27	0.00789189	0.0347899	0.226844	0.820545	0.850259	0.00789189
ZMPSTE24	ENSG00000084073	protein_coding	4625.41	-0.425135	0.0412322	-10.3107	6.30088e-25	1.01434e-23	0.425135
STARD7	ENSG00000084090	protein_coding	8183.41	-0.301688	0.032655	-9.23865	2.4963e-20	2.67391e-19	0.301688
NOA1	ENSG00000084092	protein_coding	1450.71	-0.277473	0.0316203	-8.77515	1.7067e-18	1.52147e-17	0.277473
REST	ENSG00000084093	protein_coding	2480.25	-0.200043	0.0413132	-4.84211	1.28466e-06	3.51332e-06	0.200043
HAL	ENSG00000084110	protein_coding	34.1857	0.941467	0.0981542	9.59171	8.66344e-22	1.05625e-20	0.941467
SSH1	ENSG00000084112	protein_coding	3421.75	0.063025	0.0363916	1.73185	0.0832995	0.116163	0.063025
GSTP1	ENSG00000084207	protein_coding	16911.9	-0.181983	0.0846356	-2.15019	0.03154	0.0479006	0.181983
APLP2	ENSG00000084234	protein_coding	46360.9	-0.470306	0.0453935	-10.3606	3.74415e-25	6.15633e-24	0.470306
FAM234B	ENSG00000084444	protein_coding	1138.36	-0.564054	0.0669052	-8.43065	3.43753e-17	2.70387e-16	0.564054
SLCO1A2	ENSG00000084453	protein_coding	24.1492	-0.496702	0.228981	-2.16919	0.0300685	0.0458347	0.496702
WBP11	ENSG00000084463	protein_coding	4815.87	-0.228263	0.0302517	-7.54544	4.5077e-14	2.66582e-13	0.228263
EIF3I	ENSG00000084623	protein_coding	9568.14	-0.172783	0.040077	-4.31126	1.62327e-05	3.91969e-05	0.172783
NKAIN1	ENSG00000084628	protein_coding	161.96	0.282125	0.146906	1.92045	0.0548011	0.0794603	0.282125
COL16A1	ENSG00000084636	protein_coding	1228.17	0.840841	0.119433	7.04027	1.91874e-12	9.71419e-12	0.840841
TXLNA	ENSG00000084652	protein_coding	4622.55	0.0888467	0.033409	2.65936	0.00782891	0.0131973	0.0888467
APOB	ENSG00000084674	protein_coding	1616.42	0.224484	0.20862	1.07604	0.28191	0.344663	0.224484
NCOA1	ENSG00000084676	protein_coding	3964.34	-0.2053	0.0379066	-5.41593	6.09713e-08	1.93455e-07	0.2053
AGBL5	ENSG00000084693	protein_coding	2801.6	-0.261326	0.0434443	-6.01521	1.79659e-09	6.66207e-09	0.261326
EFR3B	ENSG00000084710	protein_coding	223.521	-0.134889	0.0834885	-1.61566	0.106168	0.144914	0.134889
KIF3C	ENSG00000084731	protein_coding	832.394	-0.0327814	0.0596304	-0.549743	0.582495	0.639305	0.0327814
RAB10	ENSG00000084733	protein_coding	9124.25	-0.347105	0.0335664	-10.3409	4.60413e-25	7.50462e-24	0.347105
GCKR	ENSG00000084734	protein_coding	23.5353	1.72924	0.205487	8.41531	3.91871e-17	3.06796e-16	1.72924
HADHA	ENSG00000084754	protein_coding	18552.8	-0.38785	0.0357149	-10.8596	1.79456e-27	3.56535e-26	0.38785
MAPRE3	ENSG00000084764	protein_coding	1152.09	-0.232506	0.0647751	-3.58944	0.000331386	0.000681043	0.232506
CAD	ENSG00000084774	protein_coding	2177.07	0.257556	0.0457798	5.62598	1.84456e-08	6.17857e-08	0.257556
CD59	ENSG00000085063	protein_coding	31655	-0.537291	0.0525296	-10.2283	1.48023e-24	2.29554e-23	0.537291
CD82	ENSG00000085117	protein_coding	2253.79	-0.0771719	0.0985086	-0.783402	0.433391	0.498645	0.0771719
BCORL1	ENSG00000085185	protein_coding	1248.99	-0.0519331	0.0408325	-1.27186	0.203424	0.258946	0.0519331
ATRX	ENSG00000085224	protein_coding	4884.98	-0.22275	0.0431606	-5.16095	2.45704e-07	7.2888e-07	0.22275
AK6	ENSG00000085231	protein_coding	1015.8	-0.194637	0.037075	-5.24981	1.52258e-07	4.61891e-07	0.194637
FCN1	ENSG00000085265	protein_coding	728.208	0.262321	0.0963482	2.72264	0.00647629	0.0110562	0.262321
MYNN	ENSG00000085274	protein_coding	1114.17	-0.145698	0.0380777	-3.82633	0.000130068	0.000281276	0.145698
MECOM	ENSG00000085276	protein_coding	2225.02	-0.398501	0.0901356	-4.42113	9.81858e-06	2.42964e-05	0.398501
SCAMP1	ENSG00000085365	protein_coding	4497.02	-0.614648	0.0536918	-11.4477	2.41454e-30	6.01098e-29	0.614648
PREP	ENSG00000085377	protein_coding	1652.52	-0.152293	0.0291527	-5.22398	1.75122e-07	5.27535e-07	0.152293
HACE1	ENSG00000085382	protein_coding	774.001	0.0076223	0.045268	0.168381	0.866283	0.889095	0.0076223
SEH1L	ENSG00000085415	protein_coding	2323.88	-0.175344	0.0345476	-5.07543	3.86621e-07	1.12104e-06	0.175344
WDR47	ENSG00000085433	protein_coding	1153.55	-0.155524	0.0383544	-4.05492	5.01511e-05	0.000114284	0.155524
WDFY1	ENSG00000085449	protein_coding	4234.9	-0.227341	0.0411279	-5.52768	3.24501e-08	1.0597e-07	0.227341
OVGP1	ENSG00000085465	protein_coding	171.033	0.11833	0.0922576	1.28261	0.19963	0.254698	0.11833
SLC25A24	ENSG00000085491	protein_coding	2599.81	-0.37794	0.0539932	-6.99977	2.5639e-12	1.28146e-11	0.37794
MAP3K4	ENSG00000085511	protein_coding	1483.43	0.0244284	0.0343181	0.711823	0.476574	0.540172	0.0244284
PILRA	ENSG00000085514	protein_coding	738.581	0.0825228	0.0717187	1.15065	0.249878	0.310073	0.0825228
IGSF9	ENSG00000085552	protein_coding	44.9401	0.60599	0.158238	3.82962	0.000128343	0.000277718	0.60599
ABCB1	ENSG00000085563	protein_coding	2327.19	-0.681176	0.116067	-5.86882	4.38911e-09	1.56463e-08	0.681176
ZNF213	ENSG00000085644	protein_coding	1018.29	-0.00101237	0.0414906	-0.0244001	0.980533	0.984309	0.00101237
AKR1B1	ENSG00000085662	protein_coding	15507.3	-0.475919	0.101414	-4.69282	2.69464e-06	7.106e-06	0.475919
CPNE3	ENSG00000085719	protein_coding	7476.52	-0.47262	0.0439166	-10.7618	5.21597e-27	9.97838e-26	0.47262
RRN3	ENSG00000085721	protein_coding	2747.73	-0.278027	0.0352228	-7.8934	2.94074e-15	1.9423e-14	0.278027
CTTN	ENSG00000085733	protein_coding	11145.5	0.091601	0.0336049	2.72582	0.00641415	0.0109613	0.091601
WNT11	ENSG00000085741	protein_coding	47.847	-0.429614	0.143104	-3.0021	0.00268122	0.00486248	0.429614
MTIF2	ENSG00000085760	protein_coding	2061.46	-0.173037	0.0317651	-5.44741	5.11096e-08	1.63224e-07	0.173037
DDHD2	ENSG00000085788	protein_coding	3028.73	-0.157089	0.0426791	-3.68071	0.000232589	0.000487134	0.157089
TTC39A	ENSG00000085831	protein_coding	2887.01	-0.305778	0.0909499	-3.36204	0.000773684	0.00151309	0.305778
EPS15	ENSG00000085832	protein_coding	4757.59	-0.106817	0.0304534	-3.50756	0.000452231	0.000913317	0.106817
ORC1	ENSG00000085840	protein_coding	122.614	0.47953	0.0717198	6.68616	2.29109e-11	1.03999e-10	0.47953
MGST2	ENSG00000085871	protein_coding	2584.21	-0.381657	0.0519208	-7.35075	1.97103e-13	1.09345e-12	0.381657
CHERP	ENSG00000085872	protein_coding	2098.48	0.0176216	0.0289308	0.609095	0.542462	0.60244	0.0176216
ATG16L1	ENSG00000085978	protein_coding	2693.26	0.0622451	0.0712856	0.873179	0.382565	0.448401	0.0622451
USP40	ENSG00000085982	protein_coding	2930.3	0.160596	0.0365187	4.39763	1.09438e-05	2.695e-05	0.160596
POMGNT1	ENSG00000085998	protein_coding	5445.52	-0.0706978	0.0436916	-1.61811	0.105639	0.14423	0.0706978
RAD54L	ENSG00000085999	protein_coding	174.293	0.900874	0.0969562	9.29156	1.52042e-20	1.66121e-19	0.900874
MAST2	ENSG00000086015	protein_coding	1838.81	0.359747	0.0437219	8.22809	1.90226e-16	1.40424e-15	0.359747
DNAJA1	ENSG00000086061	protein_coding	8901.35	-0.25353	0.0423956	-5.98009	2.23011e-09	8.17851e-09	0.25353
B4GALT1	ENSG00000086062	protein_coding	11847	-0.284853	0.0646783	-4.40416	1.06196e-05	2.61846e-05	0.284853
CHMP5	ENSG00000086065	protein_coding	4778.44	-0.348787	0.0447944	-7.78641	6.89411e-15	4.39864e-14	0.348787
NFX1	ENSG00000086102	protein_coding	3046.48	-0.0450967	0.032972	-1.36773	0.171398	0.222593	0.0450967
AQP6	ENSG00000086159	protein_coding	336.033	-3.6606	0.268944	-13.611	3.44512e-42	2.1759e-40	3.6606
DIMT1	ENSG00000086189	protein_coding	1659.74	-0.0150291	0.0557826	-0.269423	0.787604	0.821659	0.0150291
IPO11	ENSG00000086200	protein_coding	2051.46	-0.343235	0.0470605	-7.29348	3.02054e-13	1.64667e-12	0.343235
FOLH1	ENSG00000086205	protein_coding	1629.27	-0.210803	0.0969481	-2.17439	0.0296757	0.0452802	0.210803
EIF2AK1	ENSG00000086232	protein_coding	8505.2	-0.215992	0.0319065	-6.76952	1.29208e-11	6.00748e-11	0.215992
NME8	ENSG00000086288	protein_coding	39.9667	0.92881	0.0842144	11.0291	2.76605e-28	5.87606e-27	0.92881
EPDR1	ENSG00000086289	protein_coding	3094.51	-0.576335	0.0744269	-7.74365	9.66052e-15	6.08591e-14	0.576335
SNX10	ENSG00000086300	protein_coding	6823.63	-0.401056	0.0768578	-5.21816	1.80713e-07	5.43296e-07	0.401056
SEPHS1	ENSG00000086475	protein_coding	2984.89	-0.180357	0.03023	-5.96614	2.42931e-09	8.87438e-09	0.180357
MRPL28	ENSG00000086504	protein_coding	3143.75	-0.142674	0.0521172	-2.73756	0.00618973	0.010604	0.142674
HBQ1	ENSG00000086506	protein_coding	2.04614	0.768977	0.200514	3.83502	0.000125553	0.000271939	0.768977
ITPKC	ENSG00000086544	protein_coding	2800.97	-0.0494466	0.0616221	-0.802417	0.422312	0.487872	0.0494466
CEACAM6	ENSG00000086548	protein_coding	5.8566	0.761143	0.217337	3.50213	0.000461546	0.000931169	0.761143
FAT2	ENSG00000086570	protein_coding	72.7945	0.57443	0.0967663	5.93626	2.91589e-09	1.05655e-08	0.57443
RBM22	ENSG00000086589	protein_coding	3394.17	-0.0870151	0.0270224	-3.22011	0.00128143	0.00243465	0.0870151
TMED2	ENSG00000086598	protein_coding	15685.9	-0.340823	0.0424932	-8.02066	1.05178e-15	7.26587e-15	0.340823
ERO1B	ENSG00000086619	protein_coding	1607.16	-0.316329	0.0547267	-5.78016	7.46301e-09	2.59824e-08	0.316329
ZFAND6	ENSG00000086666	protein_coding	3401.06	-0.256526	0.0387223	-6.62475	3.47843e-11	1.55075e-10	0.256526
HSD17B2	ENSG00000086696	protein_coding	194.147	-0.148679	0.134564	-1.10489	0.269208	0.331143	0.148679
TXLNG	ENSG00000086712	protein_coding	1320.42	-0.0617696	0.041878	-1.47499	0.140216	0.185965	0.0617696
PPEF1	ENSG00000086717	protein_coding	53.7586	0.493308	0.118678	4.15669	3.22895e-05	7.52284e-05	0.493308
LAT2	ENSG00000086730	protein_coding	1015.2	0.215535	0.067678	3.18471	0.001449	0.0027318	0.215535
HUWE1	ENSG00000086758	protein_coding	14694.8	-0.212182	0.0430343	-4.93052	8.20119e-07	2.28891e-06	0.212182
ZW10	ENSG00000086827	protein_coding	899.488	-0.208422	0.0328033	-6.35368	2.10225e-10	8.62121e-10	0.208422
ALG9	ENSG00000086848	protein_coding	646.321	0.0294903	0.0287384	1.02616	0.304814	0.36887	0.0294903
MYBPC2	ENSG00000086967	protein_coding	57.633	0.643549	0.143439	4.48656	7.23811e-06	1.81745e-05	0.643549
NOX4	ENSG00000086991	protein_coding	2086.99	-0.701932	0.0941237	-7.45755	8.81479e-14	5.07237e-13	0.701932
ACOX3	ENSG00000087008	protein_coding	939.854	-0.0634427	0.0421175	-1.50633	0.131983	0.176234	0.0634427
MTMR2	ENSG00000087053	protein_coding	3404.71	-0.293472	0.0366472	-8.00805	1.16546e-15	8.00986e-15	0.293472
PPP1R15A	ENSG00000087074	protein_coding	6267.08	0.0416726	0.0700933	0.594531	0.552157	0.611543	0.0416726
HSD17B14	ENSG00000087076	protein_coding	2317.52	-0.230952	0.0845503	-2.73154	0.00630391	0.0107859	0.230952
TRIP6	ENSG00000087077	protein_coding	4967.32	0.0373525	0.0448776	0.832319	0.405229	0.471106	0.0373525
ACHE	ENSG00000087085	protein_coding	345.512	0.687478	0.136102	5.0512	4.39054e-07	1.26386e-06	0.687478
FTL	ENSG00000087086	protein_coding	192608	-0.370853	0.0718869	-5.15884	2.48486e-07	7.36527e-07	0.370853
SRRT	ENSG00000087087	protein_coding	4415.19	0.436741	0.0335568	13.015	1.00596e-38	4.82193e-37	0.436741
BAX	ENSG00000087088	protein_coding	3052.23	0.125433	0.0453445	2.76622	0.00567098	0.00977599	0.125433
NLK	ENSG00000087095	protein_coding	1964.71	-0.167765	0.036595	-4.58436	4.55379e-06	1.17023e-05	0.167765
PIGS	ENSG00000087111	protein_coding	4225.14	-0.344618	0.0449955	-7.65895	1.87457e-14	1.14721e-13	0.344618
ADAMTS2	ENSG00000087116	protein_coding	1877.77	0.172806	0.093284	1.85247	0.0639578	0.0914126	0.172806
TMPRSS11E	ENSG00000087128	protein_coding	19.5119	-3.27687	0.321612	-10.1889	2.2232e-24	3.395e-23	3.27687
ATXN7L3	ENSG00000087152	protein_coding	2893.81	0.17532	0.0285584	6.13899	8.30465e-10	3.19044e-09	0.17532
PGS1	ENSG00000087157	protein_coding	1551.63	0.439631	0.0330423	13.3051	2.16255e-40	1.20525e-38	0.439631
PSMC5	ENSG00000087191	protein_coding	6436.4	0.0236727	0.0401394	0.589762	0.55535	0.614528	0.0236727
UIMC1	ENSG00000087206	protein_coding	1394.37	0.126974	0.0287662	4.414	1.01478e-05	2.50718e-05	0.126974
CETP	ENSG00000087237	protein_coding	667.283	-0.0972659	0.0838045	-1.16063	0.245793	0.305666	0.0972659
MMP2	ENSG00000087245	protein_coding	5524.27	0.24369	0.108954	2.23663	0.0253103	0.039114	0.24369
MT3	ENSG00000087250	protein_coding	1009.42	-0.0998819	0.211771	-0.471651	0.637176	0.689307	0.0998819
LPCAT2	ENSG00000087253	protein_coding	1708.71	-0.382751	0.076092	-5.03011	4.902e-07	1.403e-06	0.382751
GNAO1	ENSG00000087258	protein_coding	180.277	0.193517	0.106429	1.81827	0.0690224	0.097882	0.193517
OGFOD1	ENSG00000087263	protein_coding	1756.94	-0.209337	0.0324329	-6.45446	1.08609e-10	4.58872e-10	0.209337
SH3BP2	ENSG00000087266	protein_coding	10511.8	0.377765	0.0562821	6.71199	1.91984e-11	8.7878e-11	0.377765
NOP14	ENSG00000087269	protein_coding	1884.42	-0.0680873	0.0330674	-2.05905	0.0394898	0.0588822	0.0680873
ADD1	ENSG00000087274	protein_coding	16463.3	-0.151259	0.0249967	-6.05115	1.43814e-09	5.38736e-09	0.151259
L2HGDH	ENSG00000087299	protein_coding	695.693	-0.380458	0.0724632	-5.25037	1.51793e-07	4.60659e-07	0.380458
TXNDC16	ENSG00000087301	protein_coding	956.044	-0.303677	0.062471	-4.86109	1.16738e-06	3.20699e-06	0.303677
RTRAF	ENSG00000087302	protein_coding	4610.54	-0.0841239	0.039617	-2.12343	0.033718	0.0509264	0.0841239
NID2	ENSG00000087303	protein_coding	2590.33	0.0414646	0.0980715	0.4228	0.672441	0.720761	0.0414646
GMCL1	ENSG00000087338	protein_coding	2313.07	-0.198775	0.0475644	-4.17908	2.92692e-05	6.85215e-05	0.198775
SF3B2	ENSG00000087365	protein_coding	10246.5	-0.102605	0.0223495	-4.59093	4.41272e-06	1.13547e-05	0.102605
KLHL42	ENSG00000087448	protein_coding	1599.09	0.0279678	0.0399761	0.699613	0.484169	0.54726	0.0279678
GNAS	ENSG00000087460	protein_coding	63344.5	-0.0668789	0.0581821	-1.14948	0.25036	0.310572	0.0668789
DNM1L	ENSG00000087470	protein_coding	3800.72	-0.0919023	0.034793	-2.6414	0.00825645	0.0138652	0.0919023
PTHLH	ENSG00000087494	protein_coding	2909.89	-0.0905838	0.198646	-0.456007	0.648385	0.699465	0.0905838
PHACTR3	ENSG00000087495	protein_coding	86.9431	0.087858	0.171696	0.511708	0.608855	0.663671	0.087858
ERGIC2	ENSG00000087502	protein_coding	2531.21	-0.252445	0.0396579	-6.36557	1.94566e-10	8.00982e-10	0.252445
TFAP2C	ENSG00000087510	protein_coding	44.7626	0.22629	0.200197	1.13034	0.258335	0.3193	0.22629
AURKA	ENSG00000087586	protein_coding	377.339	0.38753	0.0811289	4.77672	1.78178e-06	4.79773e-06	0.38753
CASS4	ENSG00000087589	protein_coding	351.29	0.0864541	0.0861128	1.00396	0.315396	0.380058	0.0864541
PIR	ENSG00000087842	protein_coding	582.816	-0.129062	0.0586009	-2.2024	0.0276374	0.0424003	0.129062
AAMDC	ENSG00000087884	protein_coding	1114.18	-0.0390817	0.0558702	-0.69951	0.484233	0.54728	0.0390817
RFX2	ENSG00000087903	protein_coding	854.905	0.0536722	0.0761175	0.705123	0.480734	0.544098	0.0536722
METTL2A	ENSG00000087995	protein_coding	740.387	-0.176926	0.0318671	-5.55198	2.82446e-08	9.27787e-08	0.176926
SULT2B1	ENSG00000088002	protein_coding	55.896	0.506876	0.155393	3.2619	0.00110669	0.00211853	0.506876
ALG6	ENSG00000088035	protein_coding	790.807	-0.0601027	0.0357823	-1.67967	0.0930206	0.128425	0.0601027
CNOT3	ENSG00000088038	protein_coding	2144.68	0.240753	0.0302678	7.9541	1.80437e-15	1.21658e-14	0.240753
GP6	ENSG00000088053	protein_coding	48.8736	0.630969	0.123379	5.11406	3.15311e-07	9.23863e-07	0.630969
PTPN4	ENSG00000088179	protein_coding	1257	-0.175854	0.0434301	-4.04913	5.14075e-05	0.000116999	0.175854
DDX18	ENSG00000088205	protein_coding	4661.34	-0.254121	0.0342247	-7.42508	1.12714e-13	6.39657e-13	0.254121
KHSRP	ENSG00000088247	protein_coding	7572.08	-0.00816728	0.0249177	-0.32777	0.743086	0.782383	0.00816728
GNA11	ENSG00000088256	protein_coding	4598.1	-0.295081	0.0493744	-5.97639	2.28133e-09	8.35788e-09	0.295081
ASAP3	ENSG00000088280	protein_coding	983.013	-0.167319	0.0786892	-2.12632	0.0334763	0.0505956	0.167319
EDEM2	ENSG00000088298	protein_coding	2558.89	-0.0472308	0.0444385	-1.06283	0.287857	0.351046	0.0472308
DNMT3B	ENSG00000088305	protein_coding	277.345	0.728325	0.0739684	9.84643	7.1022e-23	9.59369e-22	0.728325
REM1	ENSG00000088320	protein_coding	160.075	0.429964	0.0967365	4.44469	8.80187e-06	2.18878e-05	0.429964
TPX2	ENSG00000088325	protein_coding	915.278	0.797621	0.093493	8.53134	1.44659e-17	1.18018e-16	0.797621
FER1L4	ENSG00000088340	transcribed_unitary_pseudogene	1445.86	1.69922	0.122412	13.8812	8.23961e-44	5.81444e-42	1.69922
PDRG1	ENSG00000088356	protein_coding	929.36	-0.0614375	0.0479755	-1.2806	0.200334	0.255471	0.0614375
EPB41L1	ENSG00000088367	protein_coding	7134.41	-0.294694	0.0469671	-6.27448	3.50808e-10	1.40296e-09	0.294694
SLC15A1	ENSG00000088386	protein_coding	408.663	-0.0663526	0.196286	-0.338041	0.735332	0.775838	0.0663526
DOCK9	ENSG00000088387	protein_coding	5616.3	-0.249392	0.0728999	-3.42101	0.000623881	0.00123562	0.249392
ANKRD10	ENSG00000088448	protein_coding	4651.07	0.644975	0.0441582	14.606	2.57209e-48	2.60692e-46	0.644975
TGDS	ENSG00000088451	protein_coding	715.503	-0.104396	0.0373962	-2.79163	0.00524436	0.00908462	0.104396
DOCK3	ENSG00000088538	protein_coding	59.8147	-0.0912129	0.138076	-0.660602	0.508868	0.570614	0.0912129
C3orf18	ENSG00000088543	protein_coding	495.794	-0.547399	0.083618	-6.54643	5.89288e-11	2.55838e-10	0.547399
COQ9	ENSG00000088682	protein_coding	4724.82	-0.440795	0.0605482	-7.28006	3.33665e-13	1.81121e-12	0.440795
TMEM40	ENSG00000088726	protein_coding	4.8837	0.0993018	0.162235	0.612085	0.540482	0.600454	0.0993018
KIF9	ENSG00000088727	protein_coding	302.865	-0.241508	0.0506149	-4.77149	1.82872e-06	4.91672e-06	0.241508
ARHGAP28	ENSG00000088756	protein_coding	919.597	-0.375185	0.0790147	-4.74829	2.05147e-06	5.48887e-06	0.375185
CRLS1	ENSG00000088766	protein_coding	3167.64	-0.259486	0.054617	-4.75101	2.02407e-06	5.42082e-06	0.259486
DEFB127	ENSG00000088782	protein_coding	0.157651	0.580375	0.594142	0.976829	0.328654	0.393664	0.580375
PPP1R13B	ENSG00000088808	protein_coding	1734.75	0.0329871	0.0538928	0.612088	0.540479	0.600454	0.0329871
ATRN	ENSG00000088812	protein_coding	4742.03	-0.386227	0.0457479	-8.44249	3.10639e-17	2.45866e-16	0.386227
SMOX	ENSG00000088826	protein_coding	1227.67	0.107798	0.0703684	1.53191	0.125545	0.1685	0.107798
SIGLEC1	ENSG00000088827	protein_coding	1475.14	0.498925	0.0956969	5.2136	1.85208e-07	5.56383e-07	0.498925
FKBP1A	ENSG00000088832	protein_coding	13820.9	-0.142259	0.0387216	-3.67389	0.000238884	0.000499537	0.142259
NSFL1C	ENSG00000088833	protein_coding	5025.47	-0.159114	0.0277845	-5.72672	1.02391e-08	3.52136e-08	0.159114
SLC4A11	ENSG00000088836	protein_coding	140.439	-0.148687	0.122188	-1.21686	0.223656	0.281509	0.148687
C20orf194	ENSG00000088854	protein_coding	2346.19	0.0134598	0.0405723	0.331749	0.740078	0.779864	0.0134598
ZNF343	ENSG00000088876	protein_coding	703.845	0.196429	0.0322997	6.08144	1.19106e-09	4.5035e-09	0.196429
EBF4	ENSG00000088881	protein_coding	819.072	0.213112	0.0875521	2.43412	0.0149282	0.0240363	0.213112
CPXM1	ENSG00000088882	protein_coding	388.41	0.588632	0.155882	3.77614	0.000159275	0.000340516	0.588632
MAVS	ENSG00000088888	protein_coding	6743.65	0.0543394	0.0370947	1.46488	0.142953	0.189227	0.0543394
LZTS3	ENSG00000088899	protein_coding	932.658	-0.280363	0.0939965	-2.9827	0.00285722	0.00516033	0.280363
F11	ENSG00000088926	protein_coding	73.8798	-0.115629	0.185844	-0.622183	0.533822	0.594152	0.115629
XRN2	ENSG00000088930	protein_coding	5064.03	-0.345067	0.0407416	-8.46966	2.4612e-17	1.96356e-16	0.345067
KIZ	ENSG00000088970	protein_coding	1276.23	0.0541999	0.0465541	1.16423	0.244329	0.304039	0.0541999
DYNLL1	ENSG00000088986	protein_coding	8796.49	-0.194911	0.0398105	-4.89595	9.78299e-07	2.70863e-06	0.194911
TESC	ENSG00000088992	protein_coding	667.279	0.0809449	0.12189	0.664083	0.506637	0.568493	0.0809449
SNX5	ENSG00000089006	protein_coding	7941.44	-0.237007	0.0307718	-7.70208	1.33871e-14	8.32517e-14	0.237007
RPL6	ENSG00000089009	protein_coding	35543.8	-0.177502	0.0460008	-3.85866	0.000114009	0.000248333	0.177502
SIRPG	ENSG00000089012	protein_coding	280.353	1.02866	0.125375	8.20467	2.31218e-16	1.69537e-15	1.02866
MAPKAPK5	ENSG00000089022	protein_coding	1833.81	0.108437	0.0324454	3.34214	0.000831354	0.00161926	0.108437
P2RX7	ENSG00000089041	protein_coding	1160.47	0.205182	0.0696704	2.94504	0.00322915	0.00578022	0.205182
ESF1	ENSG00000089048	protein_coding	1027.61	-0.128049	0.0400024	-3.20104	0.00136933	0.00259023	0.128049
RBBP9	ENSG00000089050	protein_coding	2655.61	-0.420671	0.0446726	-9.41676	4.65202e-21	5.32322e-20	0.420671
ANAPC5	ENSG00000089053	protein_coding	5977.53	0.184563	0.0311898	5.91743	3.27012e-09	1.17994e-08	0.184563
SLC23A2	ENSG00000089057	protein_coding	3092.87	0.0145869	0.0442156	0.329903	0.741473	0.780965	0.0145869
SLC8B1	ENSG00000089060	protein_coding	2181.34	0.0685864	0.0343643	1.99586	0.0459491	0.0676854	0.0685864
TMEM230	ENSG00000089063	protein_coding	7086.46	-0.423676	0.0467187	-9.06865	1.20503e-19	1.20727e-18	0.423676
DZANK1	ENSG00000089091	protein_coding	390.021	0.0740345	0.0608937	1.2158	0.224062	0.281944	0.0740345
KDM2B	ENSG00000089094	protein_coding	1542.43	0.182437	0.0306824	5.94599	2.74795e-09	9.98012e-09	0.182437
CFAP61	ENSG00000089101	protein_coding	22.3876	-0.107409	0.106624	-1.00737	0.313759	0.378337	0.107409
LHX5	ENSG00000089116	protein_coding	0.955335	1.33248	0.299781	4.44483	8.79612e-06	2.1877e-05	1.33248
TASP1	ENSG00000089123	protein_coding	495.532	-0.10188	0.0356429	-2.85835	0.00425854	0.00748634	0.10188
OAS1	ENSG00000089127	protein_coding	3830.07	-0.0378932	0.0641689	-0.590522	0.554841	0.614124	0.0378932
GCN1	ENSG00000089154	protein_coding	5967.89	-0.0584098	0.0364554	-1.60223	0.109105	0.14852	0.0584098
RPLP0	ENSG00000089157	protein_coding	79069.4	-0.236647	0.0592383	-3.99484	6.47387e-05	0.000145421	0.236647
PXN	ENSG00000089159	protein_coding	10291.2	0.0793736	0.0479663	1.65478	0.0979698	0.134631	0.0793736
SIRT4	ENSG00000089163	protein_coding	89.9705	-0.137273	0.061674	-2.22579	0.0260285	0.0401301	0.137273
RPH3A	ENSG00000089169	protein_coding	24.9037	0.589379	0.119863	4.91711	8.78295e-07	2.44213e-06	0.589379
KIF16B	ENSG00000089177	protein_coding	1517.38	-0.346508	0.0469715	-7.37698	1.61922e-13	9.05772e-13	0.346508
TRMT6	ENSG00000089195	protein_coding	822.025	-0.0893754	0.0383772	-2.32887	0.0198661	0.0312816	0.0893754
CHGB	ENSG00000089199	protein_coding	102.33	-0.587802	0.173191	-3.39395	0.000688913	0.00135601	0.587802
PEBP1	ENSG00000089220	protein_coding	29965.2	-0.294298	0.0536754	-5.48291	4.18377e-08	1.34862e-07	0.294298
TBX5	ENSG00000089225	protein_coding	25.5893	0.849963	0.262241	3.24115	0.0011905	0.00226961	0.849963
BRAP	ENSG00000089234	protein_coding	1509.31	-0.172972	0.0215434	-8.02899	9.82766e-16	6.80913e-15	0.172972
ERP29	ENSG00000089248	protein_coding	7288.88	-0.149355	0.0435808	-3.42709	0.000610093	0.0012099	0.149355
NOS1	ENSG00000089250	protein_coding	50.5137	0.012452	0.135992	0.0915641	0.927044	0.940309	0.012452
FUS	ENSG00000089280	protein_coding	15952.9	0.163116	0.0313052	5.21051	1.88327e-07	5.65282e-07	0.163116
IGBP1	ENSG00000089289	protein_coding	5891.24	-0.31978	0.0430186	-7.43353	1.05738e-13	6.02547e-13	0.31978
FXYD5	ENSG00000089327	protein_coding	5223.57	0.161748	0.0708849	2.28184	0.0224987	0.0350833	0.161748
ZNF302	ENSG00000089335	protein_coding	1874.18	0.256275	0.0415127	6.17341	6.68309e-10	2.59488e-09	0.256275
GRAMD1A	ENSG00000089351	protein_coding	4255	0.279515	0.0449395	6.21982	4.97733e-10	1.95982e-09	0.279515
FXYD3	ENSG00000089356	protein_coding	159.5	0.202073	0.174507	1.15797	0.246878	0.306893	0.202073
HEPH	ENSG00000089472	protein_coding	1422.11	-0.033085	0.0823391	-0.401815	0.687821	0.734294	0.033085
CDIP1	ENSG00000089486	protein_coding	3872.13	-0.388921	0.0549007	-7.08407	1.39976e-12	7.17653e-12	0.388921
CMTM1	ENSG00000089505	protein_coding	54.0689	0.425263	0.0619583	6.8637	6.70989e-12	3.21859e-11	0.425263
KCNH4	ENSG00000089558	protein_coding	28.1839	0.918927	0.0923339	9.95221	2.46643e-23	3.44778e-22	0.918927
GANAB	ENSG00000089597	protein_coding	27573.5	-0.261328	0.0323712	-8.07285	6.86777e-16	4.81596e-15	0.261328
GMIP	ENSG00000089639	protein_coding	1224	0.42136	0.0578071	7.28908	3.12082e-13	1.69936e-12	0.42136
RBM41	ENSG00000089682	protein_coding	656.198	0.197142	0.0411392	4.79206	1.65078e-06	4.45848e-06	0.197142
BIRC5	ENSG00000089685	protein_coding	488.824	0.947146	0.0975531	9.70903	2.75955e-22	3.51704e-21	0.947146
LAG3	ENSG00000089692	protein_coding	663.092	1.38268	0.136672	10.1167	4.6572e-24	6.89209e-23	1.38268
MLF2	ENSG00000089693	protein_coding	9747.97	-0.0731923	0.0392153	-1.86642	0.0619825	0.0888708	0.0731923
OTUB2	ENSG00000089723	protein_coding	121.254	-0.357708	0.070243	-5.09244	3.53481e-07	1.02979e-06	0.357708
DDX24	ENSG00000089737	protein_coding	7817.27	-0.184985	0.037417	-4.94386	7.65909e-07	2.14463e-06	0.184985
ZBTB25	ENSG00000089775	protein_coding	1099.73	0.428802	0.0416847	10.2868	8.08162e-25	1.29083e-23	0.428802
NECAP1	ENSG00000089818	protein_coding	2325.89	-0.162011	0.0297583	-5.44424	5.20258e-08	1.66037e-07	0.162011
ARHGAP4	ENSG00000089820	protein_coding	2512.22	0.851017	0.0633586	13.4318	3.93984e-41	2.31976e-39	0.851017
ANKRD24	ENSG00000089847	protein_coding	189.96	0.76637	0.0859886	8.91246	4.99134e-19	4.69396e-18	0.76637
DHX32	ENSG00000089876	protein_coding	2181.59	-0.160412	0.0373408	-4.2959	1.73987e-05	4.1881e-05	0.160412
RCOR1	ENSG00000089902	protein_coding	1942.11	-0.0431326	0.0409246	-1.05395	0.291904	0.355483	0.0431326
GPATCH2L	ENSG00000089916	protein_coding	2159.46	0.0889819	0.0459374	1.93703	0.0527422	0.0767428	0.0889819
LTBP4	ENSG00000090006	protein_coding	3454.11	0.421021	0.0976878	4.30987	1.63352e-05	3.94282e-05	0.421021
BLVRB	ENSG00000090013	protein_coding	3720.61	-0.19836	0.0609571	-3.25408	0.00113759	0.00217404	0.19836
SLC9A1	ENSG00000090020	protein_coding	2193.48	-0.10231	0.050604	-2.02177	0.0432004	0.0639738	0.10231
SPTLC1	ENSG00000090054	protein_coding	3096.81	-0.377965	0.0423421	-8.92647	4.39826e-19	4.15202e-18	0.377965
PAPOLA	ENSG00000090060	protein_coding	8933.31	-0.158791	0.0341009	-4.65651	3.21617e-06	8.40155e-06	0.158791
CCNK	ENSG00000090061	protein_coding	409.963	-0.0566163	0.0508192	-1.11407	0.265248	0.326863	0.0566163
PCBP4	ENSG00000090097	protein_coding	809.577	0.318348	0.0717152	4.43907	9.03499e-06	2.24497e-05	0.318348
RGS1	ENSG00000090104	protein_coding	7492.22	0.461285	0.0991484	4.65247	3.27989e-06	8.55893e-06	0.461285
YPEL3	ENSG00000090238	protein_coding	3252.01	0.283448	0.0620117	4.57089	4.85666e-06	1.24411e-05	0.283448
MRPS33	ENSG00000090263	protein_coding	2093.13	-0.399809	0.0508092	-7.86883	3.57973e-15	2.34257e-14	0.399809
NDUFB2	ENSG00000090266	protein_coding	4209.99	-0.331866	0.0573574	-5.78593	7.21109e-09	2.5152e-08	0.331866
NUDC	ENSG00000090273	protein_coding	5409.6	-0.0440718	0.0438373	-1.00535	0.31473	0.379352	0.0440718
MAEA	ENSG00000090316	protein_coding	3439.96	0.0134065	0.0415073	0.32299	0.746702	0.78545	0.0134065
ICAM1	ENSG00000090339	protein_coding	6421.65	0.000439984	0.0767791	0.00573052	0.995428	0.996468	0.000439984
STRN4	ENSG00000090372	protein_coding	4422.9	0.155973	0.031292	4.98443	6.21447e-07	1.75784e-06	0.155973
IRAK3	ENSG00000090376	protein_coding	1035.43	0.218443	0.069751	3.13175	0.00173767	0.00324022	0.218443
LYZ	ENSG00000090382	protein_coding	11496.5	-0.0712378	0.11569	-0.615765	0.53805	0.598078	0.0712378
SI	ENSG00000090402	protein_coding	0.959137	1.60452	0.289908	5.53459	3.11962e-08	1.02102e-07	1.60452
MUL1	ENSG00000090432	protein_coding	2542.52	-0.407983	0.039039	-10.4507	1.45506e-25	2.4884e-24	0.407983
TFAP4	ENSG00000090447	protein_coding	555.454	0.237966	0.0530461	4.48602	7.25651e-06	1.82168e-05	0.237966
PDCD7	ENSG00000090470	protein_coding	1099.05	-0.00789109	0.0227135	-0.347419	0.728276	0.769656	0.00789109
SPG21	ENSG00000090487	protein_coding	4970.83	-0.247225	0.0273676	-9.03348	1.66304e-19	1.63987e-18	0.247225
FETUB	ENSG00000090512	protein_coding	4.40436	-0.386952	0.325071	-1.19036	0.233904	0.292562	0.386952
DNAJB11	ENSG00000090520	protein_coding	3378.67	0.0220729	0.0423442	0.521273	0.602177	0.657645	0.0220729
P3H2	ENSG00000090530	protein_coding	10944.2	-0.108844	0.0788183	-1.38094	0.167296	0.217797	0.108844
THPO	ENSG00000090534	protein_coding	179.314	0.135392	0.165034	0.820387	0.411996	0.477607	0.135392
CHRD	ENSG00000090539	protein_coding	889.517	0.738771	0.0943173	7.83282	4.77032e-15	3.08981e-14	0.738771
FLT3LG	ENSG00000090554	protein_coding	140.309	0.621456	0.0623612	9.96542	2.1597e-23	3.02803e-22	0.621456
RAB11FIP3	ENSG00000090565	protein_coding	8006.46	0.204618	0.0595423	3.43652	0.000589241	0.00117152	0.204618
GNPTG	ENSG00000090581	protein_coding	5163.01	-0.136081	0.0472121	-2.88233	0.00394745	0.00697447	0.136081
ZNF268	ENSG00000090612	protein_coding	1540.71	-0.236911	0.0361031	-6.56207	5.30666e-11	2.31394e-10	0.236911
GOLGA3	ENSG00000090615	protein_coding	4386.48	0.260535	0.0373575	6.97411	3.07802e-12	1.52865e-11	0.260535
PABPC4	ENSG00000090621	protein_coding	7537.76	0.0216479	0.039713	0.545109	0.585679	0.64237	0.0216479
CD209	ENSG00000090659	protein_coding	456.728	0.282138	0.105523	2.67372	0.00750158	0.0126875	0.282138
CERS4	ENSG00000090661	protein_coding	2497.98	-0.471385	0.0718635	-6.55945	5.40051e-11	2.35267e-10	0.471385
MCOLN1	ENSG00000090674	protein_coding	1446.57	-0.0957239	0.0379182	-2.52449	0.0115867	0.0190195	0.0957239
USP48	ENSG00000090686	protein_coding	3014.47	0.0542094	0.0270378	2.00495	0.0449688	0.0663518	0.0542094
EFNB1	ENSG00000090776	protein_coding	3563.18	-0.0336216	0.0518037	-0.649019	0.516326	0.577818	0.0336216
PDPR	ENSG00000090857	protein_coding	4222.94	0.0170796	0.044085	0.387423	0.698443	0.743705	0.0170796
AARS1	ENSG00000090861	protein_coding	8121.55	-0.22747	0.0421506	-5.39661	6.79107e-08	2.14444e-07	0.22747
GLG1	ENSG00000090863	protein_coding	17345.3	-0.282556	0.0333657	-8.46845	2.48677e-17	1.98295e-16	0.282556
KIF4A	ENSG00000090889	protein_coding	320.501	0.763022	0.0842185	9.06003	1.30415e-19	1.30351e-18	0.763022
TNRC6A	ENSG00000090905	protein_coding	3738.15	0.36727	0.0454095	8.08795	6.0679e-16	4.28e-15	0.36727
PLEKHG2	ENSG00000090924	protein_coding	3271.78	0.695171	0.0611155	11.3747	5.58947e-30	1.34788e-28	0.695171
DLL3	ENSG00000090932	protein_coding	6.16746	1.84299	0.197264	9.34277	9.38485e-21	1.0441e-19	1.84299
NAT14	ENSG00000090971	protein_coding	1079.43	0.206354	0.0818573	2.52089	0.0117058	0.0191981	0.206354
PITPNM2	ENSG00000090975	protein_coding	1596.97	0.45413	0.0488863	9.28951	1.54993e-20	1.69227e-19	0.45413
EXOC1	ENSG00000090989	protein_coding	2561.51	-0.0111338	0.0249964	-0.445415	0.65602	0.706371	0.0111338
RBM27	ENSG00000091009	protein_coding	1501.19	-0.207344	0.0339969	-6.0989	1.068e-09	4.05977e-09	0.207344
POU4F3	ENSG00000091010	protein_coding	2.41849	0.00963479	0.09984	0.0965022	0.923122	0.936938	0.00963479
OSBPL8	ENSG00000091039	protein_coding	5271.35	-0.428596	0.051126	-8.38313	5.15372e-17	3.9975e-16	0.428596
DTX2	ENSG00000091073	protein_coding	841.504	0.300749	0.0504076	5.96635	2.42618e-09	8.86363e-09	0.300749
NLRC4	ENSG00000091106	protein_coding	268.984	0.151379	0.0680966	2.223	0.0262157	0.0404027	0.151379
PUS7	ENSG00000091127	protein_coding	998.747	0.038227	0.0500099	0.764388	0.444636	0.509397	0.038227
LAMB4	ENSG00000091128	protein_coding	50.8851	-0.250199	0.114018	-2.19439	0.0282074	0.0431957	0.250199
NRCAM	ENSG00000091129	protein_coding	2685.66	-0.271054	0.114395	-2.36945	0.0178144	0.0282788	0.271054
LAMB1	ENSG00000091136	protein_coding	15130.3	-0.0379752	0.0665984	-0.570212	0.568534	0.62659	0.0379752
SLC26A4	ENSG00000091137	protein_coding	73.2159	-0.391915	0.0831412	-4.71385	2.43084e-06	6.44658e-06	0.391915
SLC26A3	ENSG00000091138	protein_coding	5.89101	-0.0721136	0.130267	-0.553581	0.579865	0.636776	0.0721136
DLD	ENSG00000091140	protein_coding	5425.19	-0.610775	0.0532845	-11.4625	2.03467e-30	5.08419e-29	0.610775
WDR7	ENSG00000091157	protein_coding	1539.8	-0.290399	0.0374688	-7.75042	9.159e-15	5.78238e-14	0.290399
TXNL1	ENSG00000091164	protein_coding	4266.44	-0.315718	0.0388297	-8.13084	4.26327e-16	3.05206e-15	0.315718
IL5RA	ENSG00000091181	protein_coding	14.7179	0.549215	0.120946	4.541	5.59879e-06	1.42373e-05	0.549215
ABCC6	ENSG00000091262	protein_coding	2210.39	-0.210752	0.106397	-1.9808	0.0476133	0.0699633	0.210752
CMTM6	ENSG00000091317	protein_coding	4565.96	-0.194328	0.0443608	-4.38062	1.18342e-05	2.90253e-05	0.194328
ITGA6	ENSG00000091409	protein_coding	13517.8	-0.61054	0.0675009	-9.04491	1.49782e-19	1.48287e-18	0.61054
RAPGEF4	ENSG00000091428	protein_coding	1427.93	-0.00549802	0.081414	-0.0675316	0.946159	0.955892	0.00549802
MAP3K20	ENSG00000091436	protein_coding	3779.1	-0.182987	0.0590726	-3.09766	0.00195055	0.0036085	0.182987
SMPX	ENSG00000091482	protein_coding	3.04847	0.48135	0.446338	1.07844	0.280837	0.343458	0.48135
FH	ENSG00000091483	protein_coding	3350.19	-0.410161	0.0486197	-8.43611	3.28071e-17	2.59094e-16	0.410161
SEL1L3	ENSG00000091490	protein_coding	9556.6	-0.233504	0.0746016	-3.13001	0.00174799	0.00325765	0.233504
TF	ENSG00000091513	protein_coding	682.782	1.81832	0.211127	8.61244	7.15245e-18	6.0259e-17	1.81832
CDV3	ENSG00000091527	protein_coding	7896.74	-0.152302	0.0445692	-3.41721	0.000632658	0.001252	0.152302
MYO15A	ENSG00000091536	protein_coding	81.2845	0.681196	0.0950343	7.1679	7.61585e-13	3.99902e-12	0.681196
ALKBH5	ENSG00000091542	protein_coding	7801.44	-0.105962	0.0299439	-3.5387	0.000402098	0.000817629	0.105962
APOH	ENSG00000091583	protein_coding	99.9891	0.483092	0.208491	2.31709	0.020499	0.032195	0.483092
NLRP1	ENSG00000091592	protein_coding	1916.98	1.04626	0.0585298	17.8756	1.82629e-71	2.38063e-68	1.04626
PITPNM3	ENSG00000091622	protein_coding	181.059	0.414486	0.0859328	4.82337	1.41153e-06	3.84216e-06	0.414486
SPAG7	ENSG00000091640	protein_coding	2823.03	-0.0831706	0.0383306	-2.16982	0.0300203	0.0457697	0.0831706
ORC6	ENSG00000091651	protein_coding	129.877	0.872762	0.0803645	10.86	1.78681e-27	3.55144e-26	0.872762
ZFHX4	ENSG00000091656	protein_coding	252.451	0.990903	0.142764	6.94086	3.89733e-12	1.91669e-11	0.990903
SLC17A6	ENSG00000091664	protein_coding	0.258104	0.290669	0.4611	0.630383	0.528444	0.589033	0.290669
CPA1	ENSG00000091704	protein_coding	4.68009	0.850753	0.165437	5.14246	2.7116e-07	8.00447e-07	0.850753
ZC3HC1	ENSG00000091732	protein_coding	1991.63	-0.0950187	0.0408384	-2.3267	0.0199811	0.0314428	0.0950187
ESR1	ENSG00000091831	protein_coding	471.386	0.217372	0.0878173	2.47528	0.0133133	0.0216215	0.217372
RGS17	ENSG00000091844	protein_coding	108.126	1.02619	0.118128	8.68713	3.71695e-18	3.20223e-17	1.02619
ANGPT2	ENSG00000091879	protein_coding	7501.73	-0.212395	0.0953764	-2.22692	0.0259529	0.0400266	0.212395
TMEM101	ENSG00000091947	protein_coding	2411.43	-0.739867	0.0766288	-9.6552	4.67262e-22	5.82087e-21	0.739867
CD200	ENSG00000091972	protein_coding	2476.15	0.0258838	0.0692305	0.373879	0.708494	0.752564	0.0258838
CCDC80	ENSG00000091986	protein_coding	4257.79	0.255516	0.129793	1.96865	0.0489936	0.0717982	0.255516
CMA1	ENSG00000092009	protein_coding	11.9117	-0.0926202	0.160168	-0.57827	0.563082	0.621779	0.0926202
PSME1	ENSG00000092010	protein_coding	11416.5	-0.0358983	0.0425777	-0.843123	0.39916	0.46504	0.0358983
PPP2R3C	ENSG00000092020	protein_coding	1067.1	-0.147879	0.0435375	-3.39659	0.000682303	0.00134384	0.147879
HAUS4	ENSG00000092036	protein_coding	1332.43	-0.0778664	0.0432807	-1.7991	0.0720021	0.101723	0.0778664
JPH4	ENSG00000092051	protein_coding	113.334	-0.111775	0.082774	-1.35037	0.176898	0.228881	0.111775
MYH7	ENSG00000092054	protein_coding	3.42472	1.54424	0.183653	8.40844	4.15513e-17	3.24493e-16	1.54424
CEBPE	ENSG00000092067	protein_coding	7.64162	0.162051	0.0897169	1.80625	0.0708792	0.100246	0.162051
SLC7A8	ENSG00000092068	protein_coding	1735.16	-0.432055	0.125636	-3.43895	0.000583985	0.00116176	0.432055
OSGEP	ENSG00000092094	protein_coding	1397.35	0.446222	0.0394479	11.3117	1.14861e-29	2.71267e-28	0.446222
SLC22A17	ENSG00000092096	protein_coding	1981.78	-0.0344161	0.088295	-0.389785	0.696696	0.742114	0.0344161
RNF31	ENSG00000092098	protein_coding	923.07	0.185342	0.0430244	4.30784	1.64856e-05	3.97849e-05	0.185342
SCFD1	ENSG00000092108	protein_coding	2468.4	-0.127985	0.0341866	-3.74372	0.000181318	0.00038494	0.127985
G2E3	ENSG00000092140	protein_coding	806.913	-0.0363188	0.0499371	-0.727292	0.467047	0.531028	0.0363188
HECTD1	ENSG00000092148	protein_coding	7170.77	-0.268832	0.0493442	-5.4481	5.09109e-08	1.62634e-07	0.268832
HNRNPC	ENSG00000092199	protein_coding	19132.4	-0.136721	0.0257834	-5.30268	1.14112e-07	3.51351e-07	0.136721
RPGRIP1	ENSG00000092200	protein_coding	51.7464	0.532639	0.0612322	8.69868	3.35762e-18	2.90492e-17	0.532639
SUPT16H	ENSG00000092201	protein_coding	5234.57	-0.128111	0.036177	-3.54122	0.00039828	0.000810428	0.128111
TOX4	ENSG00000092203	protein_coding	3996.54	-0.189372	0.0361597	-5.23708	1.63134e-07	4.93005e-07	0.189372
GEMIN2	ENSG00000092208	protein_coding	279.627	0.12611	0.0414673	3.0412	0.0023564	0.00430636	0.12611
TGM1	ENSG00000092295	protein_coding	192.719	0.675293	0.163844	4.12155	3.76326e-05	8.70328e-05	0.675293
TINF2	ENSG00000092330	protein_coding	2718.64	-0.0579295	0.0322254	-1.79763	0.0722352	0.102016	0.0579295
DAZL	ENSG00000092345	protein_coding	1.8553	1.84771	0.223019	8.28498	1.18127e-16	8.88785e-16	1.84771
TBL1Y	ENSG00000092377	protein_coding	9.75856	0.532891	0.235356	2.26419	0.0235624	0.0366264	0.532891
SEMA6A	ENSG00000092421	protein_coding	6804.22	-0.052233	0.0802079	-0.65122	0.514904	0.57645	0.052233
TRPM7	ENSG00000092439	protein_coding	2982.14	-0.0298793	0.0514254	-0.581023	0.561225	0.620035	0.0298793
TYRO3	ENSG00000092445	protein_coding	496.264	0.0268754	0.0732441	0.366929	0.713672	0.757052	0.0268754
WDR76	ENSG00000092470	protein_coding	374.202	0.140781	0.0488159	2.88391	0.00392768	0.00694119	0.140781
CAPN3	ENSG00000092529	protein_coding	178.906	0.325125	0.117231	2.77338	0.00554781	0.00957597	0.325125
SNAP23	ENSG00000092531	protein_coding	2936.42	-0.150416	0.0312401	-4.81484	1.47321e-06	4.001e-06	0.150416
TBX15	ENSG00000092607	protein_coding	376.806	-0.121902	0.1245	-0.97913	0.327516	0.392516	0.121902
PHGDH	ENSG00000092621	protein_coding	1950.21	-0.0273892	0.121295	-0.225806	0.821353	0.850946	0.0273892
COL9A3	ENSG00000092758	protein_coding	58.4041	0.138333	0.137786	1.00397	0.315393	0.380058	0.138333
EZR	ENSG00000092820	protein_coding	40145.2	-0.411764	0.0608639	-6.76533	1.33004e-11	6.17297e-11	0.411764
MYL6	ENSG00000092841	protein_coding	41636.5	-0.131194	0.0422309	-3.10659	0.00189259	0.00350777	0.131194
AGO1	ENSG00000092847	protein_coding	2632.3	-0.159812	0.0370719	-4.31086	1.62621e-05	3.92618e-05	0.159812
TEKT2	ENSG00000092850	protein_coding	110.863	0.265325	0.120154	2.20821	0.0272295	0.0418291	0.265325
CLSPN	ENSG00000092853	protein_coding	135.059	0.484758	0.0793739	6.10727	1.01352e-09	3.86302e-09	0.484758
RFFL	ENSG00000092871	protein_coding	1372.91	-0.0380188	0.0439204	-0.86563	0.386693	0.452527	0.0380188
UNC13D	ENSG00000092929	protein_coding	913.285	0.927204	0.0735668	12.6036	2.01802e-36	8.00502e-35	0.927204
MFSD11	ENSG00000092931	protein_coding	1171.36	-0.00569513	0.0278445	-0.204533	0.837937	0.865224	0.00569513
DPYSL2	ENSG00000092964	protein_coding	12676	-0.212253	0.0530039	-4.00447	6.21575e-05	0.000139903	0.212253
TGFB2	ENSG00000092969	protein_coding	475.655	-0.168398	0.0925021	-1.82047	0.068687	0.0974624	0.168398
GPATCH2	ENSG00000092978	protein_coding	888.229	0.0701235	0.0342084	2.04989	0.040375	0.0601028	0.0701235
NUP50	ENSG00000093000	protein_coding	2995.35	-0.0237523	0.0296813	-0.800243	0.42357	0.489169	0.0237523
CDC45	ENSG00000093009	protein_coding	161.241	0.847605	0.0810602	10.4565	1.36833e-25	2.34263e-24	0.847605
COMT	ENSG00000093010	protein_coding	4830.91	-0.0904641	0.0473733	-1.9096	0.0561844	0.0812376	0.0904641
ADA2	ENSG00000093072	protein_coding	5997.08	0.0381406	0.0824878	0.462379	0.643809	0.695297	0.0381406
AC016026.1	ENSG00000093100	lncRNA	55.1927	1.04176	0.0998121	10.4372	1.67681e-25	2.85307e-24	1.04176
VNN3	ENSG00000093134	protein_coding	20.9794	1.18758	0.136063	8.72818	2.58798e-18	2.26875e-17	1.18758
ECHDC1	ENSG00000093144	protein_coding	2731.96	-0.257692	0.0394574	-6.53089	6.53817e-11	2.82234e-10	0.257692
LRRFIP2	ENSG00000093167	protein_coding	2577.03	0.0382648	0.031337	1.22107	0.222058	0.279753	0.0382648
[truncated: 54,494 more rows]
