# Supplementary material for: Up-regulated PIF1 predicts poor clinical outcomes and correlates with low immune infiltrates in clear cell renal cell carcinoma
Source: Front Genet. 2023 Jan 4;13:1058040. doi: 10.3389/fgene.2022.1058040 (PMC9847676; doi:10.3389/fgene.2022.1058040)
Supplement: Supplementary file 1 [file DataSheet1.ZIP › raw data/╩2╛▌/╔╕╤í╘ñ║≤╖╓.xlsx]

## Sheet: Sheet1
gene_name
FBF1
ZIC2
IL20RB
PITX1
TFAP2A
WFDC3
DQX1
SAA2
B3GNTL1
HJURP
ASIC3
TTYH1
NPEPL1
DLX4
OTX1
AC099489.1
MXD3
IL20RA
LYG2
TINCR
SAA1
C7orf61
ITPKA
ARMH1
SHOX2
TLCD1
SOX2
SPDEF
SLC7A5
TRPV3
AKR1B10
MATN4
SAA4
ANKRD30A
IFI30
CRABP2
GOLGA6L2
BARX1
ITIH4
DMRT3
ZHX1-C8orf76
PDIA2
FBXL6
SUSD4
KRT15
EN2
ATP6V1C2
STEAP3
KCNN4
PIP5KL1
PABPC1L
COL7A1
ATXN7L2
RHBDD3
ARMC12
TAF10
IGDCC4
AC069503.2
HHIPL2
WFDC10B
PAEP
DNAH17
PI3
ASNS
DONSON
NKX2-5
COL22A1
GABBR1
FXYD3
IDUA
LHFPL5
SERPINA3
JSRP1
TFF1
GFPT2
FOXA1
ATP2B3
MYCBPAP
SAP25
MAT1A
SAA2-SAA4
CDCA3
PKP3
FKBP11
LTB4R
GOLGA6L7
NUMBL
CILP
CDHR4
TMEM86B
UBE2C
WDR97
ARFGAP1
TCIRG1
TGM5
EPHA8
CNIH2
UBQLNL
MCIDAS
OR13A1
