# Supplementary material for: Up-regulated PIF1 predicts poor clinical outcomes and correlates with low immune infiltrates in clear cell renal cell carcinoma
Source: Front Genet. 2023 Jan 4;13:1058040. doi: 10.3389/fgene.2022.1058040 (PMC9847676; doi:10.3389/fgene.2022.1058040)
Supplement: Supplementary file 1 [file DataSheet1.ZIP › raw data/╩2╛▌/╔╕╤í╘ñ║≤╖╓╫╙_2022-01-23_22_05_06.xlsx]

## Sheet: Sheet 1
gene_name	gene_id	gene_biotype	HR	CI	p.Cox
LINC02082	ENSG00000242268	lncRNA	0.831	0.616-1.121	0.225503
AC090241.2	ENSG00000270112	lncRNA	0.900	0.667-1.215	0.492818
FBF1	ENSG00000188878	protein_coding	2.946	2.131-4.072	6.16758e-11
ZIC2	ENSG00000043355	protein_coding	2.707	1.948-3.762	3.02498e-09
IL20RB	ENSG00000174564	protein_coding	2.692	1.944-3.727	2.43432e-09
NUP210P2	ENSG00000225275	unprocessed_pseudogene
PITX1	ENSG00000069011	protein_coding	2.645	1.913-3.657	3.97251e-09
TFAP2A	ENSG00000137203	protein_coding	2.610	1.882-3.620	9.01907e-09
EHD4-AS1	ENSG00000259883	lncRNA	0.677	0.500-0.916	0.0114911
RPL7L1P12	ENSG00000231981	processed_pseudogene
AC244102.2	ENSG00000269475	unprocessed_pseudogene
Y_RNA	ENSG00000201788	misc_RNA
WFDC3	ENSG00000124116	protein_coding	2.592	1.882-3.569	5.42321e-09
AC007114.2	ENSG00000263089	lncRNA	0.957	0.710-1.290	0.771454
DQX1	ENSG00000144045	protein_coding	2.590	1.878-3.572	6.52909e-09
SAA2	ENSG00000134339	protein_coding	2.585	1.874-3.565	6.96914e-09
AC092839.2	ENSG00000234943	lncRNA	1.356	1.004-1.829	0.0467751
LINC00636	ENSG00000240423	lncRNA
B3GNTL1	ENSG00000175711	protein_coding	2.561	1.865-3.515	6.00979e-09
AC055876.5	ENSG00000271616	processed_pseudogene
PIGFP2	ENSG00000234881	processed_pseudogene
CHIAP1	ENSG00000236040	unprocessed_pseudogene
ECE1-AS1	ENSG00000231105	lncRNA	1.677	1.238-2.271	0.000828352
AC128716.1	ENSG00000243044	processed_pseudogene
HJURP	ENSG00000123485	protein_coding	2.550	1.848-3.520	1.23907e-08
LINC01224	ENSG00000269416	lncRNA	1.082	0.802-1.460	0.604016
AC127002.2	ENSG00000275265	lncRNA	1.290	0.956-1.741	0.0953997
ASIC3	ENSG00000213199	protein_coding	2.544	1.851-3.496	8.55593e-09
DNM3-IT1	ENSG00000233540	lncRNA	0.863	0.640-1.163	0.332301
TTYH1	ENSG00000167614	protein_coding	2.538	1.838-3.505	1.57135e-08
KRT8P47	ENSG00000271647	processed_pseudogene
NPEPL1	ENSG00000215440	protein_coding	2.523	1.837-3.467	1.12885e-08
AC006557.5	ENSG00000270469	processed_pseudogene	1.236	0.916-1.668	0.165902
DLX4	ENSG00000108813	protein_coding	2.507	1.820-3.455	1.91967e-08
AC007861.1	ENSG00000262950	lncRNA	0.695	0.514-0.940	0.0183128
CASC23	ENSG00000255420	lncRNA
DNM1P41	ENSG00000280038	TEC
AC005324.5	ENSG00000266261	lncRNA	1.544	1.139-2.093	0.00516282
OTX1	ENSG00000115507	protein_coding	2.500	1.820-3.433	1.55148e-08
AC092301.1	ENSG00000269148	lncRNA	1.513	1.117-2.050	0.00754258
AL590730.2	ENSG00000274458	snoRNA
AC245008.1	ENSG00000273406	lncRNA
AC099489.1	ENSG00000188897	protein_coding	2.497	1.819-3.427	1.46853e-08
TTC41P	ENSG00000214198	transcribed_unitary_pseudogene	1.277	0.946-1.723	0.110188
RNVU1-2A	ENSG00000278099	snRNA
MXD3	ENSG00000213347	protein_coding	2.481	1.807-3.408	1.97598e-08
IL20RA	ENSG00000016402	protein_coding	2.457	1.780-3.391	4.57092e-08
AL135937.1	ENSG00000234900	lncRNA	1.052	0.780-1.418	0.739653
LINC02292	ENSG00000258630	lncRNA	0.701	0.518-0.950	0.0218872
LYG2	ENSG00000185674	protein_coding	2.451	1.779-3.379	4.31708e-08
LINC00705	ENSG00000225269	lncRNA	1.456	1.078-1.968	0.0144169
RPL7P17	ENSG00000214062	processed_pseudogene	1.011	0.750-1.362	0.944017
TINCR	ENSG00000223573	protein_coding	2.435	1.769-3.353	4.86813e-08
AC025588.4	ENSG00000274219	unprocessed_pseudogene
AL606490.3	ENSG00000230100	lncRNA
SAA1	ENSG00000173432	protein_coding	2.434	1.766-3.356	5.59846e-08
AL671277.1	ENSG00000227766	unprocessed_pseudogene	0.660	0.487-0.893	0.00719628
C7orf61	ENSG00000185955	protein_coding	2.421	1.765-3.320	4.15317e-08
AC116351.1	ENSG00000215246	lncRNA	0.875	0.649-1.180	0.382521
AC103810.5	ENSG00000266644	lncRNA	1.467	1.083-1.987	0.0134075
ASS1P7	ENSG00000236893	processed_pseudogene
THAP12P4	ENSG00000254465	processed_pseudogene
ITPKA	ENSG00000137825	protein_coding	2.419	1.760-3.323	5.07445e-08
ARMH1	ENSG00000198520	protein_coding	2.406	1.755-3.298	4.91351e-08
AC087741.2	ENSG00000275479	lncRNA	0.896	0.664-1.208	0.470667
SHOX2	ENSG00000168779	protein_coding	2.402	1.740-3.315	1.00885e-07
AC023830.2	ENSG00000261789	lncRNA
AC021613.1	ENSG00000254092	lncRNA
GGT3P	ENSG00000197421	transcribed_unprocessed_pseudogene	0.895	0.664-1.207	0.467039
TLCD1	ENSG00000160606	protein_coding	2.395	1.730-3.315	1.39214e-07
SOX2	ENSG00000181449	protein_coding	2.370	1.729-3.249	8.07003e-08
AC145350.3	ENSG00000260900	processed_pseudogene
Metazoa_SRP	ENSG00000278732	misc_RNA
COLCA1	ENSG00000196167	lncRNA	0.607	0.447-0.824	0.00138389
SPDEF	ENSG00000124664	protein_coding	2.364	1.714-3.262	1.61529e-07
RN7SL560P	ENSG00000264438	misc_RNA
BMP2KL	ENSG00000204113	processed_pseudogene
RNU6-820P	ENSG00000207000	snRNA
AC093367.1	ENSG00000254131	processed_pseudogene	1.048	0.776-1.414	0.76028
SLC7A5	ENSG00000103257	protein_coding	2.364	1.727-3.237	8.06244e-08
AC114689.1	ENSG00000264104	processed_pseudogene
TRPV3	ENSG00000167723	protein_coding	2.360	1.716-3.245	1.2486e-07
AKR1B10	ENSG00000198074	protein_coding	2.351	1.709-3.234	1.51122e-07
AP001029.1	ENSG00000267108	lncRNA	1.472	1.086-1.995	0.0127554
MATN4	ENSG00000124159	protein_coding	2.345	1.709-3.217	1.29162e-07
AL357315.1	ENSG00000227535	lncRNA
RNU6-453P	ENSG00000252628	snRNA
TRIM51HP	ENSG00000166007	transcribed_unprocessed_pseudogene
AC005046.1	ENSG00000273055	lncRNA	1.998	1.462-2.731	1.42143e-05
RPL35AP28	ENSG00000242041	processed_pseudogene
AP005242.3	ENSG00000278923	lncRNA
SAA4	ENSG00000148965	protein_coding	2.339	1.702-3.213	1.58359e-07
AC016583.1	ENSG00000280159	TEC	1.332	0.986-1.799	0.0615302
AC026185.1	ENSG00000235240	unprocessed_pseudogene
PDLIM1P3	ENSG00000264172	processed_pseudogene
RNU6-1273P	ENSG00000199903	snRNA
RNA5SP218	ENSG00000200058	rRNA_pseudogene
AL080312.2	ENSG00000275358	lncRNA	1.081	0.802-1.457	0.608546
RAET1K	ENSG00000218358	transcribed_unprocessed_pseudogene	1.586	1.170-2.150	0.00298851
AC021506.1	ENSG00000266460	lncRNA
ANKRD30A	ENSG00000148513	protein_coding	2.331	1.691-3.211	2.29873e-07
AC022150.3	ENSG00000269349	lncRNA	0.603	0.444-0.820	0.00125547
Y_RNA	ENSG00000200291	misc_RNA
DDX11L10	ENSG00000233614	transcribed_unprocessed_pseudogene	1.135	0.842-1.531	0.405458
IFI30	ENSG00000216490	protein_coding	2.331	1.697-3.202	1.74621e-07
AC022743.1	ENSG00000278933	TEC
RNA5SP128	ENSG00000202175	rRNA_pseudogene
CRABP2	ENSG00000143320	protein_coding	2.330	1.693-3.206	2.10411e-07
AL135924.2	ENSG00000235523	lncRNA	0.977	0.725-1.316	0.876055
AC112673.1	ENSG00000249848	processed_pseudogene	0.925	0.686-1.247	0.607658
AL157858.2	ENSG00000277826	misc_RNA
MTND5P14	ENSG00000230225	unprocessed_pseudogene	0.964	0.715-1.299	0.809093
IGSF11-AS1	ENSG00000239877	lncRNA
U8	ENSG00000201398	snoRNA
AC018648.1	ENSG00000272905	lncRNA	2.638	1.912-3.640	3.48876e-09
AC009133.2	ENSG00000259952	lncRNA
RARRES2P7	ENSG00000260812	processed_pseudogene
MTND2P28	ENSG00000225630	unprocessed_pseudogene	1.440	1.062-1.952	0.0189832
FMO7P	ENSG00000230231	unprocessed_pseudogene	1.541	1.139-2.084	0.00505623
GOLGA6L2	ENSG00000174450	protein_coding	2.323	1.685-3.202	2.6795e-07
KF459542.1	ENSG00000231880	lncRNA
AC006458.1	ENSG00000227489	lncRNA	0.857	0.636-1.156	0.313162
AP003730.1	ENSG00000254555	processed_pseudogene
BARX1	ENSG00000131668	protein_coding	2.321	1.692-3.184	1.77603e-07
LINC00592	ENSG00000258279	lncRNA	1.365	1.011-1.843	0.0422837
ENTPD1-AS1	ENSG00000226688	lncRNA	0.690	0.509-0.937	0.0174094
LINC01181	ENSG00000250929	lncRNA
ACOXL-AS1	ENSG00000204581	lncRNA	1.340	0.992-1.810	0.0560796
AC104463.1	ENSG00000225620	lncRNA
PPIAP6	ENSG00000258477	processed_pseudogene	0.872	0.647-1.175	0.367641
AC092447.4	ENSG00000225488	lncRNA
ITIH4	ENSG00000055955	protein_coding	2.321	1.689-3.188	2.01633e-07
GFOD1-AS1	ENSG00000237786	lncRNA	0.808	0.599-1.090	0.162056
DMRT3	ENSG00000064218	protein_coding	2.319	1.687-3.187	2.16856e-07
AL669914.2	ENSG00000275856	misc_RNA
ZHX1-C8orf76	ENSG00000259305	protein_coding	2.318	1.692-3.175	1.62794e-07
AC013652.1	ENSG00000259345	lncRNA	0.910	0.675-1.227	0.536975
PDIA2	ENSG00000185615	protein_coding	2.317	1.685-3.184	2.26851e-07
AL109806.1	ENSG00000280387	TEC	1.277	0.945-1.725	0.111113
FBXL6	ENSG00000182325	protein_coding	2.302	1.682-3.152	1.93899e-07
AL591806.1	ENSG00000232879	processed_pseudogene	1.259	0.932-1.701	0.133176
SUSD4	ENSG00000143502	protein_coding	2.299	1.677-3.153	2.37093e-07
KRT15	ENSG00000171346	protein_coding	2.293	1.673-3.143	2.4892e-07
EN2	ENSG00000164778	protein_coding	2.289	1.669-3.140	2.82159e-07
AC138894.3	ENSG00000271623	processed_pseudogene
Z98885.3	ENSG00000279345	lncRNA	1.140	0.845-1.538	0.39105
ATP6V1C2	ENSG00000143882	protein_coding	2.288	1.667-3.141	2.97059e-07
STEAP3	ENSG00000115107	protein_coding	2.282	1.668-3.120	2.39891e-07
RNA5SP37	ENSG00000202290	rRNA_pseudogene	0.936	0.692-1.265	0.665528
AC084125.1	ENSG00000254578	lncRNA
AL512306.3	ENSG00000240710	lncRNA	1.129	0.836-1.525	0.427289
AC105391.1	ENSG00000248778	processed_pseudogene
FO082796.1	ENSG00000250210	unprocessed_pseudogene
SMARCE1P1	ENSG00000225215	processed_pseudogene
PHBP19	ENSG00000257246	processed_pseudogene	1.765	1.295-2.406	0.000325922
LINC02453	ENSG00000245017	lncRNA	1.280	0.949-1.728	0.106091
AL117327.1	ENSG00000281091	lncRNA	0.713	0.527-0.966	0.028837
LINC02061	ENSG00000250885	lncRNA	0.547	0.403-0.744	0.000115293
AL133445.2	ENSG00000273797	lncRNA	1.270	0.942-1.713	0.117278
KCNN4	ENSG00000104783	protein_coding	2.278	1.662-3.121	2.99723e-07
PIP5KL1	ENSG00000167103	protein_coding	2.277	1.665-3.114	2.59466e-07
AL158151.2	ENSG00000234055	lncRNA	1.466	1.084-1.984	0.0131341
PABPC1L	ENSG00000101104	protein_coding	2.274	1.659-3.117	3.24043e-07
MTND6P7	ENSG00000224695	processed_pseudogene
COL7A1	ENSG00000114270	protein_coding	2.274	1.665-3.105	2.41065e-07
GLYATL1P1	ENSG00000255189	unprocessed_pseudogene	0.605	0.446-0.820	0.00123048
ATXN7L2	ENSG00000162650	protein_coding	2.273	1.662-3.108	2.74128e-07
RNU7-147P	ENSG00000238698	snRNA
RNU1-47P	ENSG00000199836	snRNA	1.287	0.953-1.738	0.0991938
RHBDD3	ENSG00000100263	protein_coding	2.273	1.661-3.110	2.89819e-07
AC097063.1	ENSG00000224570	processed_pseudogene
ARMC12	ENSG00000157343	protein_coding	2.265	1.655-3.102	3.39751e-07
Z82195.1	ENSG00000271677	unprocessed_pseudogene
TAF10	ENSG00000166337	protein_coding	2.261	1.644-3.109	5.20168e-07
IGDCC4	ENSG00000103742	protein_coding	2.258	1.650-3.090	3.55664e-07
AC069503.2	ENSG00000256950	protein_coding	2.257	1.646-3.094	4.2147e-07
HHIPL2	ENSG00000143512	protein_coding	2.256	1.646-3.092	4.2107e-07
WFDC10B	ENSG00000182931	protein_coding	2.249	1.632-3.098	7.16698e-07
AC026877.1	ENSG00000240809	processed_pseudogene	0.594	0.438-0.806	0.00082828
AC005086.4	ENSG00000280004	pseudogene
AC108043.1	ENSG00000224560	processed_pseudogene
CICP17	ENSG00000227233	processed_pseudogene
PAEP	ENSG00000122133	protein_coding	2.244	1.632-3.085	6.62377e-07
PPIAP45	ENSG00000258116	processed_pseudogene	1.171	0.868-1.579	0.301395
DGCR11	ENSG00000273311	lncRNA	0.944	0.700-1.272	0.703599
DNAH17	ENSG00000187775	protein_coding	2.241	1.638-3.064	4.37686e-07
AC131212.2	ENSG00000279700	TEC	1.246	0.922-1.684	0.151583
PI3	ENSG00000124102	protein_coding	2.236	1.633-3.060	5.06465e-07
ASNS	ENSG00000070669	protein_coding	2.230	1.634-3.043	4.32693e-07
DONSON	ENSG00000159147	protein_coding	2.228	1.633-3.041	4.38486e-07
PSORS1C3	ENSG00000204528	lncRNA	0.779	0.576-1.054	0.105668
NKX2-5	ENSG00000183072	protein_coding	2.219	1.615-3.048	8.7001e-07
AC090686.1	ENSG00000239344	processed_pseudogene	0.887	0.657-1.197	0.433892
COL22A1	ENSG00000169436	protein_coding	2.217	1.620-3.035	6.68207e-07
GABBR1	ENSG00000204681	protein_coding	2.216	1.618-3.034	6.93366e-07
AC087045.2	ENSG00000272456	lncRNA	1.417	1.049-1.914	0.0230498
LINC02201	ENSG00000251538	lncRNA
LINC02864	ENSG00000263711	lncRNA	0.886	0.657-1.196	0.430051
AC127496.4	ENSG00000262662	lncRNA
FXYD3	ENSG00000089356	protein_coding	2.213	1.606-3.048	1.169e-06
HSPA8P15	ENSG00000219395	processed_pseudogene	1.145	0.847-1.548	0.377928
OR4A7P	ENSG00000255349	unprocessed_pseudogene
XIAPP2	ENSG00000254843	processed_pseudogene	1.345	0.997-1.815	0.0525738
AC107075.1	ENSG00000277998	unprocessed_pseudogene	1.090	0.808-1.472	0.571614
AL355810.1	ENSG00000275248	lncRNA
EIF3LP3	ENSG00000226086	processed_pseudogene	0.905	0.671-1.220	0.511314
AP001626.1	ENSG00000235023	lncRNA	0.934	0.692-1.260	0.65535
IDUA	ENSG00000127415	protein_coding	2.207	1.617-3.014	6.27142e-07
AL356215.1	ENSG00000255521	lncRNA	1.738	1.279-2.362	0.000409534
IGLJ6	ENSG00000211682	IG_J_gene
AL592464.1	ENSG00000231630	lncRNA
TMEM251P1	ENSG00000249514	processed_pseudogene
Z97832.2	ENSG00000272374	lncRNA	1.645	1.213-2.231	0.00136269
LHFPL5	ENSG00000197753	protein_coding	2.206	1.608-3.026	9.27108e-07
SERPINA3	ENSG00000196136	protein_coding	2.203	1.612-3.011	7.17648e-07
JSRP1	ENSG00000167476	protein_coding	2.199	1.603-3.016	1.02868e-06
IGHV1-24	ENSG00000211950	IG_V_gene	1.365	1.009-1.846	0.0434792
RNU6-1329P	ENSG00000202534	snRNA
AC103563.2	ENSG00000231062	lncRNA	0.963	0.714-1.299	0.806691
TFF1	ENSG00000160182	protein_coding	2.193	1.595-3.015	1.34805e-06
AC008489.1	ENSG00000253946	processed_pseudogene
GFPT2	ENSG00000131459	protein_coding	2.192	1.603-2.996	8.63289e-07
FOXA1	ENSG00000129514	protein_coding	2.191	1.594-3.010	1.33804e-06
AC027176.2	ENSG00000259677	processed_pseudogene	1.037	0.769-1.399	0.809728
ATP2B3	ENSG00000067842	protein_coding	2.189	1.600-2.994	9.45585e-07
AC009237.15	ENSG00000273305	lncRNA	1.372	1.016-1.852	0.0389656
MYCBPAP	ENSG00000136449	protein_coding	2.186	1.598-2.990	9.85188e-07
MESTP3	ENSG00000250927	processed_pseudogene
SAP25	ENSG00000205307	protein_coding	2.186	1.599-2.988	9.41699e-07
AC107421.1	ENSG00000235110	processed_pseudogene
AC098657.3	ENSG00000277670	unprocessed_pseudogene
AC002383.1	ENSG00000227863	lncRNA
MAT1A	ENSG00000151224	protein_coding	2.185	1.594-2.995	1.19151e-06
AC021106.2	ENSG00000251332	processed_pseudogene	0.798	0.591-1.078	0.141927
AC066612.1	ENSG00000259235	lncRNA
AC116612.1	ENSG00000258507	lncRNA
SAA2-SAA4	ENSG00000255071	protein_coding	2.184	1.594-2.993	1.15892e-06
RPS2P24	ENSG00000244019	processed_pseudogene	1.392	1.028-1.883	0.0322504
RNA5SP177	ENSG00000222054	rRNA_pseudogene
CDCA3	ENSG00000111665	protein_coding	2.182	1.595-2.987	1.08944e-06
RN7SL430P	ENSG00000243911	misc_RNA
LNCPRESS1	ENSG00000232301	lncRNA
ZNF460-AS1	ENSG00000267871	lncRNA	1.589	1.173-2.154	0.00281396
AC021035.1	ENSG00000227851	lncRNA
AL512504.1	ENSG00000225715	processed_pseudogene	1.231	0.912-1.661	0.174316
OR2AS2P	ENSG00000271934	unprocessed_pseudogene
AC005828.7	ENSG00000271919	transcribed_processed_pseudogene
PKP3	ENSG00000184363	protein_coding	2.180	1.598-2.975	8.95548e-07
AC012506.3	ENSG00000233714	lncRNA	1.029	0.763-1.386	0.852506
FKBP11	ENSG00000134285	protein_coding	2.179	1.594-2.978	1.02871e-06
AC024060.1	ENSG00000253049	snoRNA
RN7SL541P	ENSG00000240250	misc_RNA	0.642	0.474-0.871	0.00436264
MIR8081	ENSG00000277889	miRNA
AL122016.1	ENSG00000216902	processed_pseudogene
AC097527.1	ENSG00000237666	unprocessed_pseudogene
LTB4R	ENSG00000213903	protein_coding	2.179	1.586-2.993	1.51612e-06
AL136146.1	ENSG00000254672	processed_pseudogene
GOLGA6L7	ENSG00000261649	protein_coding	2.177	1.591-2.979	1.14042e-06
ITFG2-AS1	ENSG00000256150	lncRNA
NUMBL	ENSG00000105245	protein_coding	2.176	1.595-2.967	9.15888e-07
CILP	ENSG00000138615	protein_coding	2.175	1.587-2.981	1.34271e-06
CDHR4	ENSG00000187492	protein_coding	2.171	1.584-2.977	1.46341e-06
AL390778.1	ENSG00000227958	lncRNA
KRT18P61	ENSG00000267083	processed_pseudogene	1.362	1.008-1.842	0.0443893
LINC02126	ENSG00000259847	lncRNA	1.489	1.100-2.015	0.0100056
AL136981.1	ENSG00000226668	transcribed_unprocessed_pseudogene
PCGF7P	ENSG00000268140	processed_pseudogene	0.804	0.596-1.085	0.153907
AL031009.1	ENSG00000278987	TEC	1.018	0.754-1.376	0.905867
AC008638.2	ENSG00000250006	processed_pseudogene
VN1R53P	ENSG00000236313	processed_pseudogene
OR52E1	ENSG00000273085	polymorphic_pseudogene
TMEM86B	ENSG00000180089	protein_coding	2.170	1.588-2.965	1.15292e-06
UBE2C	ENSG00000175063	protein_coding	2.168	1.582-2.970	1.45288e-06
AC006064.1	ENSG00000245667	lncRNA	1.621	1.195-2.199	0.00191771
AC004817.1	ENSG00000258517	lncRNA	1.135	0.841-1.530	0.407856
AC104009.1	ENSG00000254768	lncRNA
RNU6-391P	ENSG00000202050	snRNA
AL356234.2	ENSG00000230533	lncRNA
WDR97	ENSG00000179698	protein_coding	2.167	1.586-2.960	1.19028e-06
AC093424.1	ENSG00000270457	lncRNA	1.124	0.834-1.514	0.444166
IGKV1OR22-5	ENSG00000230481	IG_V_pseudogene
RNU6-448P	ENSG00000252861	snRNA
DPY19L1P2	ENSG00000231952	unprocessed_pseudogene	1.418	1.047-1.920	0.023888
OR6C72P	ENSG00000205331	unprocessed_pseudogene
AC027281.1	ENSG00000279123	TEC	1.044	0.774-1.407	0.778256
RNU1-129P	ENSG00000206791	snRNA	0.931	0.691-1.254	0.63713
ARFGAP1	ENSG00000101199	protein_coding	2.167	1.590-2.955	1.00664e-06
IGHV5-78	ENSG00000211978	IG_V_pseudogene	0.782	0.580-1.055	0.107206
TCIRG1	ENSG00000110719	protein_coding	2.165	1.588-2.952	1.02447e-06
TGM5	ENSG00000104055	protein_coding	2.165	1.580-2.966	1.54927e-06
EPHA8	ENSG00000070886	protein_coding	2.161	1.575-2.965	1.83437e-06
CNIH2	ENSG00000174871	protein_coding	2.157	1.581-2.941	1.20497e-06
ZNF736P9Y	ENSG00000239893	transcribed_processed_pseudogene	0.970	0.720-1.307	0.841132
UBQLNL	ENSG00000175518	protein_coding	2.156	1.577-2.946	1.46473e-06
PRANCR	ENSG00000257815	lncRNA	2.149	1.570-2.942	1.80566e-06
AC116914.1	ENSG00000262358	lncRNA	1.692	1.247-2.296	0.000731445
RNF14P2	ENSG00000250594	processed_pseudogene
MCIDAS	ENSG00000234602	protein_coding	2.153	1.572-2.948	1.76779e-06
OR13A1	ENSG00000256574	protein_coding	2.151	1.577-2.934	1.33639e-06
PDE11A-AS1	ENSG00000229941	lncRNA	1.177	0.872-1.589	0.287141
AC117500.5	ENSG00000279455	TEC
CORO6	ENSG00000167549	protein_coding	2.149	1.577-2.928	1.24866e-06
DCST1	ENSG00000163357	protein_coding	2.146	1.569-2.937	1.80936e-06
ARHGDIG	ENSG00000242173	protein_coding	2.144	1.571-2.927	1.54302e-06
AP001610.2	ENSG00000228318	lncRNA	1.512	1.116-2.048	0.0076138
AC064859.1	ENSG00000279874	TEC
AC008760.1	ENSG00000269680	lncRNA	1.541	1.136-2.090	0.00540389
AC093323.2	ENSG00000279859	TEC
RNA5SP36	ENSG00000222129	rRNA_pseudogene
RPS17P17	ENSG00000225758	processed_pseudogene
NPW	ENSG00000183971	protein_coding	2.143	1.570-2.927	1.61478e-06
RPL36P2	ENSG00000231302	processed_pseudogene	0.931	0.690-1.257	0.640316
AC073534.1	ENSG00000268442	processed_pseudogene	1.539	1.137-2.083	0.00528818
RPS3AP17	ENSG00000244031	processed_pseudogene
AC020914.3	ENSG00000268957	unprocessed_pseudogene
AC244157.1	ENSG00000231392	unprocessed_pseudogene
AGAP6	ENSG00000204149	protein_coding	2.143	1.567-2.930	1.8263e-06
PRSS53	ENSG00000151006	protein_coding	2.137	1.559-2.929	2.33808e-06
ANXA8	ENSG00000265190	protein_coding	2.137	1.565-2.918	1.7411e-06
AL133338.1	ENSG00000260000	lncRNA	1.074	0.797-1.447	0.639353
MRPL57P7	ENSG00000254312	processed_pseudogene
AF096876.1	ENSG00000259981	lncRNA
PRH2	ENSG00000134551	protein_coding	2.135	1.562-2.918	1.98114e-06
SLN	ENSG00000170290	protein_coding	2.134	1.562-2.914	1.88144e-06
ARL6IP4	ENSG00000182196	protein_coding	2.132	1.561-2.912	1.97007e-06
AC004951.3	ENSG00000241057	transcribed_unprocessed_pseudogene	1.630	1.202-2.210	0.00167417
AGR3	ENSG00000173467	protein_coding	2.131	1.555-2.921	2.52528e-06
MADCAM1	ENSG00000099866	protein_coding	2.130	1.560-2.906	1.89313e-06
WFDC5	ENSG00000175121	protein_coding	2.129	1.558-2.910	2.09071e-06
AL121957.1	ENSG00000234206	lncRNA
PHKG2	ENSG00000156873	protein_coding	2.129	1.561-2.905	1.84484e-06
NDUFS5P6	ENSG00000255531	processed_pseudogene
AL136038.1	ENSG00000200693	snoRNA	0.639	0.472-0.865	0.00377965
AC002128.1	ENSG00000268947	lncRNA	1.581	1.166-2.143	0.00315423
AC112907.2	ENSG00000231982	unprocessed_pseudogene	1.034	0.767-1.395	0.82401
CABP7	ENSG00000100314	protein_coding	2.129	1.561-2.906	1.86268e-06
AACSP1	ENSG00000250420	transcribed_unprocessed_pseudogene	0.792	0.587-1.070	0.128657
RPS28P7	ENSG00000227097	processed_pseudogene	1.107	0.821-1.491	0.505516
COX7A2P2	ENSG00000236764	processed_pseudogene
IGF2BP3	ENSG00000136231	protein_coding	2.127	1.557-2.905	2.10155e-06
GCKR	ENSG00000084734	protein_coding	2.124	1.553-2.906	2.4116e-06
AC013733.2	ENSG00000234595	lncRNA
AP000281.2	ENSG00000232360	lncRNA
BCL3	ENSG00000069399	protein_coding	2.121	1.544-2.913	3.45449e-06
RBM38-AS1	ENSG00000218018	lncRNA	1.178	0.873-1.589	0.283994
ZNF767P	ENSG00000133624	transcribed_unprocessed_pseudogene	1.648	1.215-2.235	0.00130532
AC010376.1	ENSG00000253801	processed_pseudogene
MT-TL1	ENSG00000209082	Mt_tRNA	1.065	0.790-1.436	0.681384
OMG	ENSG00000126861	protein_coding	2.117	1.546-2.898	2.92334e-06
KIF18B	ENSG00000186185	protein_coding	2.116	1.549-2.890	2.42658e-06
RPS29P12	ENSG00000243664	processed_pseudogene
TROAP	ENSG00000135451	protein_coding	2.115	1.549-2.888	2.39705e-06
H2BP8	ENSG00000235976	processed_pseudogene
SRSF10P1	ENSG00000267717	processed_pseudogene	1.536	1.134-2.082	0.00559699
LINC01880	ENSG00000232002	lncRNA	0.905	0.671-1.220	0.512457
SNORD99	ENSG00000221539	snoRNA	2.117	1.550-2.891	2.36539e-06
FP236315.1	ENSG00000279064	lncRNA
AC027369.4	ENSG00000254920	unprocessed_pseudogene
NDUFAF4P4	ENSG00000231378	processed_pseudogene
AC123904.2	ENSG00000257323	processed_pseudogene
VENTXP3	ENSG00000257364	processed_pseudogene
RBFOX3	ENSG00000167281	protein_coding	2.110	1.544-2.884	2.8217e-06
GPR78	ENSG00000155269	protein_coding	2.108	1.547-2.871	2.25096e-06
LEMD1-AS1	ENSG00000226235	lncRNA	1.310	0.970-1.769	0.0781793
AL360270.2	ENSG00000261654	lncRNA	1.198	0.889-1.616	0.235345
NFKBIZ	ENSG00000144802	protein_coding	2.105	1.541-2.875	2.89158e-06
MIR4635	ENSG00000263834	miRNA	0.941	0.697-1.269	0.687922
AC104825.1	ENSG00000251615	lncRNA	0.749	0.553-1.015	0.0623006
AC024681.2	ENSG00000254227	lncRNA
AC012414.3	ENSG00000259443	lncRNA
AC134050.1	ENSG00000241537	processed_pseudogene	1.257	0.931-1.697	0.134893
LRFN1	ENSG00000128011	protein_coding	2.103	1.541-2.872	2.86e-06
RAPGEFL1	ENSG00000108352	protein_coding	2.102	1.538-2.872	3.09222e-06
AL591684.3	ENSG00000270369	processed_pseudogene
LINC02317	ENSG00000258678	lncRNA
ST6GALNAC4P1	ENSG00000233469	processed_pseudogene	1.561	1.151-2.115	0.00412241
POLR2LP1	ENSG00000238211	processed_pseudogene
AC093802.1	ENSG00000220256	lncRNA
RNA5SP465	ENSG00000212497	rRNA_pseudogene	0.749	0.552-1.017	0.0639022
DUX4L5	ENSG00000280799	unprocessed_pseudogene
AC093249.6	ENSG00000261840	lncRNA	1.385	1.026-1.870	0.0332876
WASH4P	ENSG00000234769	unprocessed_pseudogene	1.386	1.026-1.874	0.0336701
RNU6-175P	ENSG00000252705	snRNA
RNU6-428P	ENSG00000199812	snRNA
CENPA	ENSG00000115163	protein_coding	2.100	1.533-2.876	3.79685e-06
AL031710.1	ENSG00000261399	lncRNA	0.652	0.482-0.882	0.00556235
PHKBP2	ENSG00000258467	unprocessed_pseudogene
AC107015.1	ENSG00000241815	processed_pseudogene
PIF1	ENSG00000140451	protein_coding	2.091	1.532-2.853	3.32955e-06
HCG27	ENSG00000206344	lncRNA	1.156	0.857-1.561	0.342492
AL132655.4	ENSG00000274491	misc_RNA
RN7SL521P	ENSG00000240877	misc_RNA	1.701	1.256-2.305	0.000606571
AC139768.1	ENSG00000278126	lncRNA	0.700	0.517-0.947	0.0206495
AC091819.2	ENSG00000253713	lncRNA
AC079298.1	ENSG00000278981	lncRNA	1.272	0.942-1.717	0.116457
CRYGS	ENSG00000213139	protein_coding	2.091	1.528-2.861	4.04502e-06
MTND4P8	ENSG00000248548	unprocessed_pseudogene
LHX2	ENSG00000106689	protein_coding	2.090	1.527-2.859	4.04629e-06
C1QTNF6	ENSG00000133466	protein_coding	2.090	1.529-2.856	3.81028e-06
FOXD2-AS1	ENSG00000237424	lncRNA	1.460	1.080-1.973	0.0138493
DNAJA1P6	ENSG00000228045	processed_pseudogene
OR2B6	ENSG00000124657	protein_coding	2.090	1.524-2.866	4.77153e-06
CILP2	ENSG00000160161	protein_coding	2.089	1.527-2.859	4.14922e-06
AC008555.6	ENSG00000280106	TEC	1.146	0.850-1.545	0.370207
AC009220.1	ENSG00000228360	processed_pseudogene	1.599	1.181-2.165	0.00239784
MTND1P11	ENSG00000228166	unprocessed_pseudogene
AC138869.1	ENSG00000260414	processed_pseudogene
PLEKHS1	ENSG00000148735	protein_coding	2.078	1.518-2.843	4.8988e-06
PSAT1	ENSG00000135069	protein_coding	2.078	1.519-2.843	4.73995e-06
OR2U2P	ENSG00000242524	unprocessed_pseudogene
MTATP6P26	ENSG00000236878	processed_pseudogene	1.429	1.056-1.934	0.0208108
SAPCD1	ENSG00000228727	protein_coding	2.077	1.519-2.839	4.6374e-06
AL136369.2	ENSG00000231496	lncRNA
LINC02301	ENSG00000258743	lncRNA
BPIFB1	ENSG00000125999	protein_coding	2.077	1.514-2.848	5.72478e-06
B3GAT3	ENSG00000149541	protein_coding	2.077	1.525-2.828	3.45123e-06
FAM20A	ENSG00000108950	protein_coding	2.076	1.523-2.832	3.90294e-06
LINC01429	ENSG00000227964	lncRNA
DUSP13	ENSG00000079393	protein_coding	2.075	1.520-2.833	4.29796e-06
AC068620.1	ENSG00000269921	lncRNA	0.810	0.599-1.095	0.171081
ADIRF-AS1	ENSG00000272734	lncRNA	1.161	0.861-1.565	0.327927
NPFFR2	ENSG00000056291	protein_coding	2.074	1.515-2.839	5.26885e-06
MIR378D1	ENSG00000263631	miRNA
MTATP6P19	ENSG00000228316	processed_pseudogene
OFD1P4Y	ENSG00000229406	unprocessed_pseudogene
AC006001.2	ENSG00000226824	lncRNA	1.029	0.763-1.387	0.850758
C20orf203	ENSG00000198547	protein_coding	2.074	1.518-2.833	4.54973e-06
AL589987.1	ENSG00000230707	processed_pseudogene
EIF1P5	ENSG00000266563	unprocessed_pseudogene	0.886	0.656-1.196	0.42884
SLC4A3	ENSG00000114923	protein_coding	2.073	1.518-2.830	4.53959e-06
DAP3P1	ENSG00000225082	unprocessed_pseudogene	1.503	1.111-2.033	0.0082633
TOLLIP-AS1	ENSG00000255153	lncRNA	0.874	0.648-1.179	0.376613
AC009065.8	ENSG00000261663	lncRNA	1.684	1.241-2.284	0.000823537
EYA1	ENSG00000104313	protein_coding	2.073	1.522-2.824	3.76094e-06
PPIC-AS1	ENSG00000249996	lncRNA	0.780	0.577-1.054	0.105981
AC011396.1	ENSG00000248842	lncRNA
AC139143.1	ENSG00000230080	processed_pseudogene	0.825	0.612-1.112	0.206472
AC067817.2	ENSG00000253829	lncRNA	0.960	0.711-1.297	0.791708
KMT5C	ENSG00000133247	protein_coding	2.073	1.522-2.825	3.83015e-06
SLC50A1	ENSG00000169241	protein_coding	2.072	1.516-2.832	4.93138e-06
PDGFRL	ENSG00000104213	protein_coding	2.070	1.517-2.825	4.5407e-06
U3	ENSG00000212211	snoRNA
VN1R7P	ENSG00000275592	processed_pseudogene
AC034234.1	ENSG00000248935	lncRNA
PODNL1	ENSG00000132000	protein_coding	2.069	1.517-2.824	4.52555e-06
KRT8P10	ENSG00000231203	processed_pseudogene	0.902	0.670-1.216	0.499714
AC133473.1	ENSG00000236489	processed_pseudogene	1.049	0.778-1.415	0.752841
RNU7-90P	ENSG00000238731	snRNA
AC087289.3	ENSG00000267426	protein_coding	2.068	1.516-2.820	4.47007e-06
AC007274.2	ENSG00000236690	unprocessed_pseudogene
C1R	ENSG00000159403	protein_coding	2.068	1.516-2.821	4.5356e-06
DNAJC12	ENSG00000108176	protein_coding	2.067	1.516-2.818	4.44882e-06
ASS1P2	ENSG00000223922	processed_pseudogene	1.363	1.008-1.842	0.0442517
AC022690.1	ENSG00000254425	processed_pseudogene
SUMO4	ENSG00000177688	protein_coding	2.062	1.516-2.804	3.99476e-06
AC093801.2	ENSG00000248480	processed_pseudogene
IGHV1-12	ENSG00000254174	IG_V_pseudogene	1.060	0.786-1.428	0.703837
RN7SL193P	ENSG00000239679	misc_RNA
AC245128.2	ENSG00000228790	unprocessed_pseudogene
KRT8P50	ENSG00000260799	processed_pseudogene	1.847	1.358-2.513	9.31578e-05
RGS20	ENSG00000147509	protein_coding	2.061	1.511-2.810	4.92671e-06
KRT78	ENSG00000170423	protein_coding	2.059	1.503-2.821	6.81432e-06
PPIAP27	ENSG00000234363	processed_pseudogene
AC103592.1	ENSG00000223905	processed_pseudogene
PLTP	ENSG00000100979	protein_coding	2.059	1.511-2.805	4.7065e-06
AL049874.2	ENSG00000244756	processed_pseudogene
ONECUT2	ENSG00000119547	protein_coding	2.058	1.511-2.801	4.60208e-06
AC015878.2	ENSG00000265948	lncRNA
GRAMD4P8	ENSG00000270930	processed_pseudogene	1.148	0.851-1.548	0.365039
AC120024.4	ENSG00000279273	TEC
BNIPL	ENSG00000163141	protein_coding	2.056	1.502-2.815	6.92652e-06
AC073257.1	ENSG00000232140	lncRNA
SPON1-AS1	ENSG00000254418	lncRNA	1.319	0.977-1.780	0.0706382
NOP2	ENSG00000111641	protein_coding	2.053	1.504-2.802	5.91255e-06
CHMP1B2P	ENSG00000278530	transcribed_unitary_pseudogene	0.938	0.696-1.264	0.674355
AC068787.1	ENSG00000279952	TEC
SRGAP2-AS1	ENSG00000230806	lncRNA
NECTIN4	ENSG00000143217	protein_coding	2.053	1.496-2.816	8.21805e-06
SNX32	ENSG00000172803	protein_coding	2.051	1.505-2.796	5.40766e-06
STAR	ENSG00000147465	protein_coding	2.045	1.499-2.788	6.16481e-06
TNFRSF18	ENSG00000186891	protein_coding	2.045	1.498-2.793	6.69681e-06
PON1	ENSG00000005421	protein_coding	2.043	1.497-2.788	6.64772e-06
AL162724.2	ENSG00000235204	lncRNA	0.904	0.670-1.219	0.50806
STX16-NPEPL1	ENSG00000254995	protein_coding	2.042	1.496-2.788	6.99451e-06
KCNG1	ENSG00000026559	protein_coding	2.042	1.499-2.781	5.97464e-06
AC137675.1	ENSG00000232167	processed_pseudogene
MIR6131	ENSG00000277073	miRNA
AC008267.6	ENSG00000244657	transcribed_unprocessed_pseudogene
AC068308.1	ENSG00000241231	lncRNA
LINC02747	ENSG00000255774	lncRNA	0.435	0.317-0.597	2.54968e-07
SEC61A2	ENSG00000065665	protein_coding	2.041	1.499-2.780	5.91432e-06
RPL7P22	ENSG00000226544	processed_pseudogene
RNA5SP442	ENSG00000201920	rRNA_pseudogene
HOXA2	ENSG00000105996	protein_coding	2.040	1.495-2.784	7.03956e-06
AL772337.3	ENSG00000234460	transcribed_unprocessed_pseudogene	0.635	0.468-0.861	0.00351199
CCDC154	ENSG00000197599	protein_coding	2.039	1.495-2.779	6.67677e-06
CENPBD1P1	ENSG00000213753	transcribed_processed_pseudogene	0.733	0.540-0.994	0.0453422
C2orf27A	ENSG00000197927	transcribed_unprocessed_pseudogene	1.383	1.023-1.869	0.0349643
RNU6ATAC25P	ENSG00000221725	snRNA
WWC2-AS2	ENSG00000251359	lncRNA	0.545	0.400-0.743	0.000118131
HMGB1P46	ENSG00000254146	processed_pseudogene
AC109329.1	ENSG00000253346	processed_pseudogene
TNNT1	ENSG00000105048	protein_coding	2.037	1.487-2.790	9.20933e-06
AL157935.2	ENSG00000257524	protein_coding	2.037	1.493-2.779	7.28701e-06
PPP1R1A	ENSG00000135447	protein_coding	2.036	1.492-2.777	7.20943e-06
LINC02826	ENSG00000275212	lncRNA	1.131	0.839-1.524	0.419767
RN7SL446P	ENSG00000244544	misc_RNA
AC079945.2	ENSG00000277250	misc_RNA	1.112	0.825-1.500	0.485712
AC040162.1	ENSG00000261884	protein_coding	2.036	1.492-2.779	7.50579e-06
MIR4740	ENSG00000266392	miRNA	1.215	0.900-1.640	0.20291
AL033527.2	ENSG00000261798	lncRNA	1.975	1.450-2.688	1.54693e-05
TMEM44	ENSG00000145014	protein_coding	2.035	1.493-2.773	6.85531e-06
CPEB1	ENSG00000214575	protein_coding	2.035	1.489-2.782	8.37541e-06
PPIAP16	ENSG00000213509	processed_pseudogene	1.131	0.839-1.525	0.418102
AL662844.3	ENSG00000271821	lncRNA	1.213	0.898-1.638	0.209092
AC087857.1	ENSG00000229642	lncRNA
MAP6D1	ENSG00000180834	protein_coding	2.034	1.489-2.779	8.0745e-06
AC061997.1	ENSG00000251838	snoRNA
RN7SL648P	ENSG00000265727	misc_RNA	1.208	0.895-1.631	0.216725
LINC01730	ENSG00000275491	lncRNA	1.488	1.098-2.016	0.0104158
RNU6-1045P	ENSG00000252130	snRNA
AC110774.1	ENSG00000279013	TEC	0.628	0.463-0.852	0.00283606
PLEKHG4B	ENSG00000153404	protein_coding	2.034	1.493-2.770	6.71834e-06
AL359258.3	ENSG00000280186	TEC	0.879	0.651-1.185	0.396973
AC104316.2	ENSG00000259631	lncRNA	0.649	0.480-0.878	0.00506004
MPP4	ENSG00000082126	protein_coding	2.032	1.492-2.768	6.82653e-06
RN7SL714P	ENSG00000241757	misc_RNA
AP001207.1	ENSG00000253153	processed_pseudogene
SCGB2A2	ENSG00000110484	protein_coding	2.029	1.479-2.784	1.178e-05
A2ML1	ENSG00000166535	protein_coding	2.027	1.486-2.765	8.097e-06
AC008079.1	ENSG00000280007	lncRNA	1.670	1.229-2.268	0.00103742
MTND4P24	ENSG00000232177	processed_pseudogene	1.342	0.994-1.814	0.055074
AC244100.3	ENSG00000275944	lncRNA	0.839	0.622-1.131	0.249115
Y_RNA	ENSG00000201683	misc_RNA
AL035411.1	ENSG00000185839	processed_pseudogene	0.544	0.400-0.741	0.000109305
AL157944.1	ENSG00000233290	lncRNA
DSCR4-IT1	ENSG00000223608	lncRNA
HMGN2P10	ENSG00000231261	processed_pseudogene
C12orf50	ENSG00000165805	protein_coding	2.026	1.485-2.765	8.50585e-06
RLIMP1	ENSG00000229456	processed_pseudogene	1.491	1.101-2.019	0.0098244
COPS5P1	ENSG00000213187	processed_pseudogene
Y_RNA	ENSG00000207176	misc_RNA
MIR129-2	ENSG00000199077	miRNA
PGLYRP2	ENSG00000161031	protein_coding	2.025	1.478-2.774	1.12502e-05
AC011506.1	ENSG00000242411	processed_pseudogene	1.137	0.843-1.533	0.40087
PTK6	ENSG00000101213	protein_coding	2.023	1.485-2.757	8.02628e-06
AL049861.1	ENSG00000270507	processed_pseudogene
PDCD5	ENSG00000105185	protein_coding	2.023	1.482-2.761	9.01875e-06
DRP2	ENSG00000102385	protein_coding	2.020	1.484-2.748	7.76672e-06
OXLD1	ENSG00000204237	protein_coding	2.019	1.481-2.753	8.84844e-06
BCL2L2-PABPN1	ENSG00000258643	protein_coding	2.019	1.482-2.751	8.3373e-06
AP000542.3	ENSG00000280341	lncRNA
GNRH1	ENSG00000147437	protein_coding	2.018	1.478-2.755	9.85932e-06
OTP	ENSG00000171540	protein_coding	2.017	1.474-2.760	1.14751e-05
H1-4	ENSG00000168298	protein_coding	2.016	1.474-2.758	1.15312e-05
AC119150.1	ENSG00000249916	lncRNA
AC099791.2	ENSG00000271200	lncRNA	1.941	1.429-2.636	2.17273e-05
Metazoa_SRP	ENSG00000276669	misc_RNA
AP001468.1	ENSG00000228404	lncRNA
AC008662.2	ENSG00000253538	lncRNA
MIR6720	ENSG00000275859	miRNA
AC020703.1	ENSG00000249309	lncRNA	1.276	0.945-1.722	0.1111
IL23A	ENSG00000110944	protein_coding	2.014	1.478-2.744	9.0872e-06
AP002992.1	ENSG00000255236	lncRNA	0.972	0.722-1.310	0.854203
MTND4P31	ENSG00000235382	processed_pseudogene
SH3GL3	ENSG00000140600	protein_coding	2.012	1.476-2.743	9.73266e-06
KPNA7	ENSG00000185467	protein_coding	2.012	1.472-2.749	1.15708e-05
ADAM20P2	ENSG00000248574	processed_pseudogene
USP3-AS1	ENSG00000259248	lncRNA	1.136	0.842-1.533	0.4047
IGLC7	ENSG00000211685	IG_C_gene	1.173	0.870-1.583	0.295171
AC078899.3	ENSG00000268620	unprocessed_pseudogene
MIR516A2	ENSG00000207620	miRNA
SRRM5	ENSG00000226763	protein_coding	2.012	1.476-2.742	9.57745e-06
PRG4	ENSG00000116690	protein_coding	2.010	1.472-2.746	1.14343e-05
RNU6-919P	ENSG00000252540	snRNA
LINC01548	ENSG00000229086	lncRNA
RPS13P2	ENSG00000228929	processed_pseudogene	0.735	0.544-0.994	0.045657
RPL31P9	ENSG00000264054	processed_pseudogene
LINC00395	ENSG00000231061	lncRNA
FAM83A	ENSG00000147689	protein_coding	2.009	1.473-2.741	1.06758e-05
IGHV3-74	ENSG00000224650	IG_V_gene	1.301	0.964-1.756	0.0853831
AL162425.1	ENSG00000236461	lncRNA
TRIM72	ENSG00000177238	protein_coding	2.009	1.472-2.740	1.07998e-05
ABHD17AP4	ENSG00000229107	processed_pseudogene	1.188	0.878-1.608	0.262974
TRAV5	ENSG00000211779	TR_V_gene	1.121	0.831-1.512	0.453853
KRTAP5-1	ENSG00000205869	protein_coding	2.007	1.471-2.738	1.10323e-05
AC011487.1	ENSG00000213777	transcribed_processed_pseudogene	1.291	0.957-1.741	0.0942162
LINC01874	ENSG00000223985	lncRNA	0.727	0.537-0.984	0.0392908
SH2D6	ENSG00000152292	protein_coding	2.005	1.472-2.732	1.03257e-05
DCST2	ENSG00000163354	protein_coding	2.005	1.471-2.734	1.08718e-05
MSTO1	ENSG00000125459	protein_coding	2.004	1.471-2.732	1.07092e-05
SERF1AP1	ENSG00000250813	processed_pseudogene
ZFP91P1	ENSG00000274010	processed_pseudogene	0.922	0.684-1.244	0.596516
AC091489.2	ENSG00000260933	processed_pseudogene
PLA2G2A	ENSG00000188257	protein_coding	2.003	1.470-2.730	1.09268e-05
DLGAP1-AS4	ENSG00000263878	lncRNA
LCT-AS1	ENSG00000226806	lncRNA	1.406	1.040-1.901	0.0269936
ZDHHC20P3	ENSG00000255460	processed_pseudogene
AC008736.2	ENSG00000267567	lncRNA	1.485	1.097-2.010	0.0105942
AC010387.1	ENSG00000250694	lncRNA
RN7SL177P	ENSG00000242976	misc_RNA
LINC01771	ENSG00000225675	lncRNA	1.523	1.126-2.059	0.00630361
AC093890.1	ENSG00000249741	processed_pseudogene	0.740	0.548-1.001	0.0506334
RNY1P5	ENSG00000206617	misc_RNA
SNORA72	ENSG00000207249	snoRNA
AC091027.2	ENSG00000266586	lncRNA
AC103808.1	ENSG00000264212	lncRNA
KRT4	ENSG00000170477	protein_coding	2.002	1.465-2.738	1.34863e-05
RNVU1-24	ENSG00000201699	snRNA
NME2	ENSG00000243678	protein_coding	1.999	1.473-2.712	8.60888e-06
ELOCP13	ENSG00000225716	processed_pseudogene
RN7SKP132	ENSG00000251810	misc_RNA
ERVV-2	ENSG00000268964	protein_coding	1.999	1.463-2.731	1.34593e-05
RNU4-73P	ENSG00000200034	snRNA
AC108706.1	ENSG00000277746	processed_pseudogene
TLCD3B	ENSG00000149926	protein_coding	1.999	1.466-2.724	1.18602e-05
RNU7-105P	ENSG00000251919	snRNA
RPS6P16	ENSG00000243250	processed_pseudogene	1.239	0.918-1.673	0.161095
AP005328.1	ENSG00000272461	lncRNA
IGFLR1	ENSG00000126246	protein_coding	1.999	1.460-2.738	1.57039e-05
AURKB	ENSG00000178999	protein_coding	1.999	1.464-2.729	1.30127e-05
AL035410.2	ENSG00000271419	processed_pseudogene
DDX55P1	ENSG00000270863	processed_pseudogene	1.378	1.020-1.861	0.0366208
ZIC5	ENSG00000139800	protein_coding	1.998	1.464-2.726	1.2999e-05
MIR548C	ENSG00000207546	miRNA
FOXO1B	ENSG00000214295	processed_pseudogene
SPDYA	ENSG00000163806	protein_coding	1.998	1.461-2.732	1.45493e-05
RNA5SP237	ENSG00000222346	rRNA_pseudogene
AP003031.3	ENSG00000254814	lncRNA
TPI1P4	ENSG00000225455	processed_pseudogene
PLEKHF1	ENSG00000166289	protein_coding	1.997	1.456-2.739	1.75589e-05
AL117382.3	ENSG00000233376	lncRNA
RYR2	ENSG00000198626	protein_coding	1.997	1.463-2.726	1.30263e-05
LINC01299	ENSG00000254081	lncRNA
ERN2	ENSG00000134398	protein_coding	1.997	1.463-2.726	1.32825e-05
BRD9P2	ENSG00000249908	transcribed_unprocessed_pseudogene	0.716	0.529-0.968	0.0300752
RN7SL150P	ENSG00000240626	misc_RNA
RN7SKP7	ENSG00000222472	misc_RNA
FAM86C1P	ENSG00000158483	transcribed_unprocessed_pseudogene	1.099	0.816-1.481	0.533282
HNRNPA1P40	ENSG00000212961	processed_pseudogene	0.866	0.642-1.168	0.346855
UPK3B	ENSG00000243566	protein_coding	1.995	1.466-2.716	1.13567e-05
AL021578.1	ENSG00000275894	lncRNA	0.844	0.626-1.138	0.266488
AP001610.3	ENSG00000232806	lncRNA
PPP1R27	ENSG00000182676	protein_coding	1.995	1.460-2.726	1.47077e-05
AP002512.1	ENSG00000254411	processed_pseudogene
AP006565.1	ENSG00000265737	lncRNA
AC107074.1	ENSG00000249184	lncRNA
PANX2	ENSG00000073150	protein_coding	1.992	1.465-2.709	1.10839e-05
AC009145.3	ENSG00000260694	lncRNA
AL354794.2	ENSG00000236998	processed_pseudogene	1.416	1.048-1.915	0.0236893
LPAR2	ENSG00000064547	protein_coding	1.991	1.462-2.712	1.23653e-05
AC104333.2	ENSG00000236317	processed_pseudogene	1.079	0.801-1.454	0.615993
WDR45BP1	ENSG00000265574	processed_pseudogene	0.959	0.711-1.292	0.780841
LINC01776	ENSG00000226053	lncRNA
AL139130.1	ENSG00000237390	lncRNA	1.198	0.888-1.616	0.237356
SLC38A5	ENSG00000017483	protein_coding	1.991	1.461-2.712	1.27153e-05
PRG2	ENSG00000186652	protein_coding	1.990	1.457-2.717	1.48487e-05
SNCA-AS1	ENSG00000247775	lncRNA
PUS1	ENSG00000177192	protein_coding	1.989	1.462-2.707	1.21394e-05
PSMB3P2	ENSG00000235444	processed_pseudogene
Y_RNA	ENSG00000200883	misc_RNA
LINC02481	ENSG00000246526	lncRNA	1.221	0.906-1.647	0.190254
AL049636.1	ENSG00000236674	processed_pseudogene
RNA5S10	ENSG00000199910	rRNA
RNU6-464P	ENSG00000253026	snRNA
AC244502.3	ENSG00000259042	lncRNA
F2	ENSG00000180210	protein_coding	1.989	1.461-2.707	1.25747e-05
AC091812.2	ENSG00000273720	processed_pseudogene	1.295	0.959-1.747	0.0912162
SNORD42	ENSG00000202440	snoRNA
TEPSIN	ENSG00000167302	protein_coding	1.986	1.459-2.704	1.31773e-05
AC020656.2	ENSG00000274979	lncRNA	1.615	1.190-2.192	0.00209988
AL049839.2	ENSG00000273259	protein_coding	1.986	1.453-2.714	1.66288e-05
RN7SL802P	ENSG00000277506	misc_RNA
CACNB1	ENSG00000067191	protein_coding	1.984	1.458-2.701	1.33241e-05
SLC9C2	ENSG00000162753	protein_coding	1.983	1.457-2.700	1.35727e-05
RNU6-1307P	ENSG00000212314	snRNA
IGHJ1P	ENSG00000227335	IG_J_pseudogene
LINC01219	ENSG00000232987	lncRNA
PRKAG2-AS1	ENSG00000239911	lncRNA	1.393	1.031-1.883	0.0308103
LINC01994	ENSG00000241098	lncRNA
PPP1R35	ENSG00000160813	protein_coding	1.983	1.457-2.699	1.32994e-05
TFAP2C	ENSG00000087510	protein_coding	1.983	1.454-2.704	1.50659e-05
COX6CP17	ENSG00000235141	processed_pseudogene
AC003101.3	ENSG00000278977	TEC
AL121929.1	ENSG00000226431	lncRNA
MIR638	ENSG00000207972	miRNA
KCND1	ENSG00000102057	protein_coding	1.982	1.457-2.697	1.33888e-05
AL365440.1	ENSG00000231434	processed_pseudogene	0.875	0.649-1.181	0.383802
AC099494.1	ENSG00000279410	TEC
AC004233.2	ENSG00000272079	lncRNA	0.623	0.458-0.846	0.00242355
UCN	ENSG00000163794	protein_coding	1.981	1.454-2.698	1.4759e-05
AC023866.2	ENSG00000254222	lncRNA
ZNF692	ENSG00000171163	protein_coding	1.980	1.454-2.698	1.48834e-05
KLK10	ENSG00000129451	protein_coding	1.979	1.447-2.708	1.94207e-05
CHGA	ENSG00000100604	protein_coding	1.979	1.450-2.701	1.68955e-05
ARID3C	ENSG00000205143	protein_coding	1.979	1.449-2.703	1.75459e-05
SLC52A1	ENSG00000132517	protein_coding	1.978	1.447-2.704	1.86843e-05
NPM1P19	ENSG00000223864	processed_pseudogene	0.848	0.629-1.145	0.281916
C1orf159	ENSG00000131591	protein_coding	1.978	1.455-2.690	1.36539e-05
RNU6-18P	ENSG00000207257	snRNA
SLPI	ENSG00000124107	protein_coding	1.977	1.452-2.691	1.48323e-05
MMP23B	ENSG00000189409	protein_coding	1.977	1.450-2.695	1.63028e-05
MIR548AM	ENSG00000265144	miRNA
DUSP9	ENSG00000130829	protein_coding	1.977	1.449-2.695	1.66908e-05
MIR574	ENSG00000207944	miRNA
MARCHF10	ENSG00000173838	protein_coding	1.975	1.447-2.696	1.80796e-05
AC012506.2	ENSG00000223634	lncRNA	1.007	0.747-1.357	0.96469
AC007557.2	ENSG00000231597	lncRNA
MOCOS	ENSG00000075643	protein_coding	1.974	1.446-2.695	1.82493e-05
PTPRH	ENSG00000080031	protein_coding	1.973	1.446-2.692	1.84087e-05
AC007040.2	ENSG00000258881	protein_coding	1.973	1.446-2.692	1.83739e-05
SPOCD1	ENSG00000134668	protein_coding	1.971	1.449-2.683	1.57576e-05
SNORD114-6	ENSG00000201263	snoRNA
AC098851.1	ENSG00000250990	lncRNA	1.560	1.152-2.113	0.00406825
PRKCG	ENSG00000126583	protein_coding	1.968	1.444-2.682	1.80695e-05
AC087499.6	ENSG00000264874	processed_pseudogene
MIR569	ENSG00000207963	miRNA
KAT2A	ENSG00000108773	protein_coding	1.968	1.445-2.680	1.72542e-05
CCNE1	ENSG00000105173	protein_coding	1.967	1.444-2.678	1.75484e-05
RNA5-8SP7	ENSG00000200313	rRNA_pseudogene
CCDC57	ENSG00000176155	protein_coding	1.965	1.444-2.675	1.76782e-05
IGLC3	ENSG00000211679	IG_C_gene	1.550	1.142-2.104	0.00492348
TRAJ36	ENSG00000276699	TR_J_gene
AC006254.1	ENSG00000243696	protein_coding	1.965	1.440-2.682	2.07707e-05
LINC01686	ENSG00000261504	lncRNA	1.598	1.180-2.164	0.00243808
RNU6-78P	ENSG00000199767	snRNA
DUX4L11	ENSG00000278761	unprocessed_pseudogene
AC015712.1	ENSG00000232386	lncRNA	1.140	0.846-1.536	0.390209
AC137803.1	ENSG00000277770	unprocessed_pseudogene
AL022316.1	ENSG00000230107	lncRNA	1.286	0.952-1.738	0.100652
AC008738.4	ENSG00000267714	lncRNA
GSDMB	ENSG00000073605	protein_coding	1.965	1.440-2.682	2.07452e-05
U8	ENSG00000212144	snoRNA
MIR3117	ENSG00000264720	miRNA	1.235	0.915-1.666	0.167502
ADAM32	ENSG00000197140	protein_coding	1.964	1.443-2.674	1.78661e-05
Z98742.1	ENSG00000230248	lncRNA
MRPL20-AS1	ENSG00000224870	lncRNA	1.235	0.916-1.665	0.166414
ZGLP1	ENSG00000220201	protein_coding	1.964	1.443-2.673	1.74968e-05
TIMP1	ENSG00000102265	protein_coding	1.963	1.440-2.674	1.9303e-05
AC091946.2	ENSG00000272130	lncRNA	1.911	1.404-2.601	3.82052e-05
MIR217	ENSG00000207548	miRNA
SLC17A9	ENSG00000101194	protein_coding	1.962	1.443-2.667	1.67853e-05
RN7SL49P	ENSG00000265802	misc_RNA	0.954	0.708-1.286	0.758071
BNIP3P32	ENSG00000268830	processed_pseudogene
ITFG1-AS1	ENSG00000260281	lncRNA	1.251	0.927-1.688	0.142974
IL6	ENSG00000136244	protein_coding	1.960	1.434-2.678	2.39945e-05
WNT10B	ENSG00000169884	protein_coding	1.958	1.436-2.671	2.1843e-05
USP9YP34	ENSG00000233378	unprocessed_pseudogene
Z98949.2	ENSG00000232464	lncRNA
AL162386.2	ENSG00000234740	lncRNA	1.092	0.810-1.471	0.564142
AL606490.5	ENSG00000231603	processed_pseudogene
VWA3A	ENSG00000175267	protein_coding	1.957	1.437-2.667	2.08762e-05
WNT16	ENSG00000002745	protein_coding	1.955	1.432-2.670	2.47213e-05
CCNL2	ENSG00000221978	protein_coding	1.954	1.434-2.661	2.18338e-05
PAXX	ENSG00000148362	protein_coding	1.954	1.436-2.659	2.03314e-05
SBSN	ENSG00000189001	protein_coding	1.953	1.431-2.667	2.50822e-05
NPIPA1	ENSG00000183426	protein_coding	1.952	1.432-2.661	2.34315e-05
ULK4P1	ENSG00000261279	transcribed_unprocessed_pseudogene
AC233992.2	ENSG00000271698	protein_coding	1.952	1.434-2.657	2.11641e-05
RN7SL144P	ENSG00000242559	misc_RNA
ACTN2	ENSG00000077522	protein_coding	1.949	1.429-2.657	2.45717e-05
CHI3L2	ENSG00000064886	protein_coding	1.947	1.426-2.657	2.70723e-05
TRAJ23	ENSG00000211866	TR_J_gene
RPL32P31	ENSG00000213128	processed_pseudogene	0.678	0.502-0.916	0.0114371
ODAPH	ENSG00000174792	protein_coding	1.947	1.427-2.656	2.61624e-05
RNU6-940P	ENSG00000200303	snRNA
TTLL3	ENSG00000214021	protein_coding	1.945	1.426-2.652	2.65765e-05
Y_RNA	ENSG00000201501	misc_RNA
RPL19P14	ENSG00000240870	processed_pseudogene
AP002392.1	ENSG00000256098	processed_pseudogene
DNA2	ENSG00000138346	protein_coding	1.944	1.429-2.644	2.29977e-05
AP002518.1	ENSG00000256195	lncRNA	1.405	1.039-1.899	0.0273347
LINC01562	ENSG00000203356	lncRNA	0.976	0.724-1.316	0.872812
AC021146.8	ENSG00000251236	unprocessed_pseudogene
AL121757.2	ENSG00000266908	lncRNA
AC079340.2	ENSG00000251377	lncRNA	1.051	0.780-1.416	0.745015
ANKRD13D	ENSG00000172932	protein_coding	1.944	1.430-2.643	2.20425e-05
RNU6-461P	ENSG00000201065	snRNA
ZNF775	ENSG00000196456	protein_coding	1.944	1.431-2.642	2.13568e-05
FAM205BP	ENSG00000257198	transcribed_unprocessed_pseudogene
LINC02618	ENSG00000242104	transcribed_unitary_pseudogene	1.059	0.786-1.427	0.706975
MIR6737	ENSG00000276584	miRNA
ARPC3P5	ENSG00000214027	processed_pseudogene	1.086	0.805-1.464	0.588752
AC012366.1	ENSG00000278060	lncRNA	0.877	0.650-1.183	0.390152
AL391416.1	ENSG00000219951	processed_pseudogene	0.963	0.715-1.298	0.805582
FGF5	ENSG00000138675	protein_coding	1.944	1.429-2.645	2.34084e-05
AC244131.1	ENSG00000256657	unprocessed_pseudogene
IGHV1OR15-3	ENSG00000271288	IG_V_pseudogene
AC017053.1	ENSG00000234275	lncRNA
AL138767.2	ENSG00000223761	lncRNA
RNU4-22P	ENSG00000222990	snRNA	1.182	0.875-1.597	0.274959
AC011491.2	ENSG00000269444	lncRNA	1.099	0.814-1.484	0.536271
IGLVV-66	ENSG00000254075	IG_V_pseudogene
RNU6-787P	ENSG00000206759	snRNA
EEF1A1P11	ENSG00000228502	processed_pseudogene	0.640	0.471-0.870	0.00440697
CDRT15P1	ENSG00000141028	unprocessed_pseudogene	1.482	1.095-2.007	0.010903
AC073188.6	ENSG00000268181	lncRNA
ALG3P1	ENSG00000251568	processed_pseudogene
CNTD1	ENSG00000176563	protein_coding	1.943	1.425-2.651	2.7035e-05
MTND2P5	ENSG00000224354	processed_pseudogene	1.233	0.914-1.665	0.170521
AC027228.1	ENSG00000259474	lncRNA	1.432	1.060-1.935	0.0193852
LINC01592	ENSG00000253658	lncRNA	0.887	0.657-1.197	0.432399
AC011195.1	ENSG00000266561	processed_pseudogene
AL136985.1	ENSG00000231740	lncRNA
ADGRB1	ENSG00000181790	protein_coding	1.942	1.427-2.645	2.48906e-05
C1S	ENSG00000182326	protein_coding	1.941	1.425-2.644	2.62843e-05
RPL9P31	ENSG00000239659	processed_pseudogene
AC009704.2	ENSG00000276934	lncRNA	1.222	0.904-1.651	0.192641
ROBO3	ENSG00000154134	protein_coding	1.941	1.427-2.640	2.38096e-05
AC006042.1	ENSG00000227719	lncRNA	1.177	0.870-1.591	0.291628
AC244636.2	ENSG00000233139	processed_pseudogene
ANKUB1	ENSG00000206199	protein_coding	1.940	1.425-2.642	2.57444e-05
AL008636.1	ENSG00000280224	lncRNA	1.292	0.955-1.746	0.0965361
CTNNA1P1	ENSG00000249026	processed_pseudogene	0.698	0.517-0.943	0.0192538
AP003122.2	ENSG00000254971	lncRNA
Y_RNA	ENSG00000239180	misc_RNA
GNB3	ENSG00000111664	protein_coding	1.939	1.425-2.638	2.49149e-05
LINC01620	ENSG00000168746	lncRNA	1.229	0.912-1.658	0.176018
CALY	ENSG00000130643	protein_coding	1.938	1.424-2.638	2.60059e-05
FAM207BP	ENSG00000228797	processed_pseudogene	1.095	0.812-1.476	0.551714
Y_RNA	ENSG00000206717	misc_RNA
AC090515.5	ENSG00000259402	lncRNA	1.273	0.942-1.719	0.116292
ORM2	ENSG00000228278	protein_coding	1.937	1.421-2.640	2.88295e-05
LINC01036	ENSG00000230426	lncRNA
TUBB8	ENSG00000261456	protein_coding	1.935	1.423-2.631	2.55233e-05
AC109583.1	ENSG00000206549	protein_coding	1.935	1.422-2.633	2.62822e-05
AC147055.4	ENSG00000251101	processed_pseudogene
AC104417.2	ENSG00000261710	lncRNA
LINC02281	ENSG00000257748	lncRNA
PGAM1P3	ENSG00000230274	processed_pseudogene	1.072	0.795-1.445	0.649514
CPA4	ENSG00000128510	protein_coding	1.934	1.422-2.630	2.58599e-05
AIDAP2	ENSG00000251429	transcribed_processed_pseudogene	1.844	1.354-2.511	0.000101848
AC130324.1	ENSG00000263531	lncRNA	1.283	0.951-1.732	0.103412
CCNYL5	ENSG00000230039	processed_pseudogene
KDELR3	ENSG00000100196	protein_coding	1.934	1.417-2.639	3.23577e-05
IGFN1	ENSG00000163395	protein_coding	1.933	1.421-2.631	2.70584e-05
RPL21P11	ENSG00000242571	processed_pseudogene	0.615	0.453-0.834	0.00179668
AC093297.2	ENSG00000272335	lncRNA	0.614	0.453-0.831	0.00157347
CHST6	ENSG00000183196	protein_coding	1.933	1.422-2.627	2.5692e-05
AL161756.2	ENSG00000271511	processed_pseudogene	1.229	0.910-1.658	0.178384
RNA5SP183	ENSG00000199322	rRNA_pseudogene
SLC11A1	ENSG00000018280	protein_coding	1.933	1.421-2.629	2.66143e-05
RPL29P2	ENSG00000240480	transcribed_processed_pseudogene	1.137	0.843-1.532	0.400097
RUNX1	ENSG00000159216	protein_coding	1.932	1.421-2.627	2.67218e-05
MUC5B	ENSG00000117983	protein_coding	1.931	1.414-2.636	3.49201e-05
AC074344.2	ENSG00000250180	lncRNA
AC079140.4	ENSG00000251535	processed_pseudogene	0.785	0.580-1.062	0.116219
DNAJB5P1	ENSG00000230335	processed_pseudogene
ATP5F1AP10	ENSG00000277297	processed_pseudogene
RN7SKP297	ENSG00000223202	misc_RNA
HMGB1P30	ENSG00000244089	processed_pseudogene
MT-RNR1	ENSG00000211459	Mt_rRNA	1.191	0.881-1.608	0.255907
AC097505.1	ENSG00000272995	lncRNA	0.790	0.585-1.067	0.124247
Z97353.1	ENSG00000231369	processed_pseudogene	1.120	0.831-1.509	0.457582
AC024132.2	ENSG00000251080	lncRNA
MTND3P5	ENSG00000251353	unprocessed_pseudogene
MYBL2	ENSG00000101057	protein_coding	1.930	1.415-2.631	3.23381e-05
TPST2	ENSG00000128294	protein_coding	1.928	1.417-2.624	2.98482e-05
SKP1P1	ENSG00000231234	transcribed_processed_pseudogene	1.133	0.840-1.528	0.412304
TTTY6	ENSG00000131538	lncRNA
AC131956.1	ENSG00000250034	lncRNA
AC006115.1	ENSG00000268407	processed_pseudogene
THBS3	ENSG00000169231	protein_coding	1.928	1.419-2.621	2.75714e-05
LINC02012	ENSG00000272989	lncRNA	1.358	1.006-1.833	0.0458432
AL359643.2	ENSG00000271978	lncRNA	0.884	0.655-1.192	0.417543
PLEKHM1P1	ENSG00000214176	transcribed_unprocessed_pseudogene	1.590	1.174-2.152	0.00270639
LUC7L	ENSG00000007392	protein_coding	1.927	1.416-2.623	3.01645e-05
RNU6-188P	ENSG00000201077	snRNA
SARS2	ENSG00000104835	protein_coding	1.926	1.414-2.624	3.2423e-05
ELAPOR1	ENSG00000116299	protein_coding	1.925	1.405-2.636	4.49811e-05
Y_RNA	ENSG00000200842	misc_RNA
TF	ENSG00000091513	protein_coding	1.925	1.414-2.620	3.16944e-05
C4BPA	ENSG00000123838	protein_coding	1.924	1.416-2.616	2.94068e-05
LSM7	ENSG00000130332	protein_coding	1.923	1.415-2.615	2.96798e-05
ASGR1	ENSG00000141505	protein_coding	1.922	1.413-2.614	3.14236e-05
AC005674.1	ENSG00000250413	lncRNA	0.539	0.395-0.736	9.90701e-05
ZNF117	ENSG00000152926	protein_coding	1.922	1.409-2.622	3.73376e-05
GOLGA6L9	ENSG00000197978	protein_coding	1.922	1.410-2.620	3.5401e-05
AC021736.1	ENSG00000253735	lncRNA
SRPK3	ENSG00000184343	protein_coding	1.920	1.412-2.612	3.21636e-05
RN7SL843P	ENSG00000239547	misc_RNA
AL390023.1	ENSG00000237478	processed_pseudogene
SYCE1L	ENSG00000205078	protein_coding	1.918	1.410-2.610	3.38784e-05
RNU2-60P	ENSG00000253099	snRNA
RHOT1P2	ENSG00000203616	processed_pseudogene
ENGASE	ENSG00000167280	protein_coding	1.918	1.410-2.609	3.31874e-05
AC104164.2	ENSG00000240097	processed_pseudogene
SNHG27	ENSG00000251676	lncRNA
AL133271.1	ENSG00000256709	processed_pseudogene
RPL26P15	ENSG00000233829	processed_pseudogene
RAB4B	ENSG00000167578	protein_coding	1.916	1.409-2.606	3.39825e-05
AC106745.1	ENSG00000261363	lncRNA	0.833	0.617-1.123	0.230012
SETP15	ENSG00000226536	processed_pseudogene
RBMS3-AS1	ENSG00000235593	lncRNA
BIRC6-AS2	ENSG00000279897	transcribed_unprocessed_pseudogene	1.754	1.289-2.386	0.000346998
RPL36AP48	ENSG00000213180	processed_pseudogene
DPF1	ENSG00000011332	protein_coding	1.916	1.405-2.611	3.90261e-05
RNU6V	ENSG00000206832	snRNA	1.426	1.055-1.929	0.0211166
FTLP16	ENSG00000229735	processed_pseudogene
Metazoa_SRP	ENSG00000276746	misc_RNA
RNU6-770P	ENSG00000200799	snRNA
AC004923.2	ENSG00000254850	processed_pseudogene
FRG1HP	ENSG00000276291	transcribed_unprocessed_pseudogene	0.722	0.532-0.979	0.0359981
CATSPERD	ENSG00000174898	protein_coding	1.916	1.409-2.606	3.4107e-05
ZNF83	ENSG00000167766	protein_coding	1.916	1.406-2.611	3.87788e-05
CFAP300	ENSG00000137691	protein_coding	1.915	1.411-2.599	3.09201e-05
SLC12A8	ENSG00000221955	protein_coding	1.915	1.407-2.606	3.64629e-05
SPATA1	ENSG00000122432	protein_coding	1.914	1.407-2.604	3.56564e-05
HOXA13	ENSG00000106031	protein_coding	1.913	1.406-2.601	3.56473e-05
ARHGEF7-AS2	ENSG00000235875	lncRNA	0.835	0.617-1.129	0.241283
AL031722.1	ENSG00000260541	lncRNA	0.741	0.548-1.002	0.0513472
AC130895.1	ENSG00000258337	lncRNA
AC019235.1	ENSG00000248770	unprocessed_pseudogene
CALML6	ENSG00000169885	protein_coding	1.913	1.407-2.602	3.56042e-05
RPL23AP36	ENSG00000225124	processed_pseudogene
AC091435.1	ENSG00000248577	processed_pseudogene
AL023881.1	ENSG00000276984	lncRNA	0.939	0.697-1.266	0.679736
AC245033.3	ENSG00000278603	unprocessed_pseudogene	1.607	1.184-2.181	0.00231627
SYT8	ENSG00000149043	protein_coding	1.913	1.407-2.602	3.46193e-05
XKRYP1	ENSG00000238067	unprocessed_pseudogene
AL353692.3	ENSG00000252891	misc_RNA
ASPSCR1	ENSG00000169696	protein_coding	1.911	1.406-2.597	3.47883e-05
AL049542.1	ENSG00000230428	transcribed_unprocessed_pseudogene
AL592463.1	ENSG00000232896	lncRNA
AC103702.1	ENSG00000257178	lncRNA	1.056	0.783-1.425	0.721692
AC099670.1	ENSG00000213421	processed_pseudogene
Y_RNA	ENSG00000201432	misc_RNA
AC087627.1	ENSG00000253983	lncRNA	1.087	0.806-1.465	0.585941
DUX4L10	ENSG00000278664	unprocessed_pseudogene
MELTF	ENSG00000163975	protein_coding	1.910	1.405-2.595	3.54959e-05
TSACC	ENSG00000163467	protein_coding	1.910	1.404-2.599	3.82141e-05
CHEK2	ENSG00000183765	protein_coding	1.910	1.406-2.593	3.41522e-05
U7	ENSG00000276376	snRNA
CNTNAP1	ENSG00000108797	protein_coding	1.909	1.407-2.591	3.34408e-05
AC073135.1	ENSG00000236246	unprocessed_pseudogene
AC090791.1	ENSG00000254526	lncRNA
RBMX2P3	ENSG00000223575	processed_pseudogene
RNU6-1082P	ENSG00000201444	snRNA
RPL3P4	ENSG00000232573	processed_pseudogene	0.788	0.584-1.063	0.119279
AL023803.1	ENSG00000261431	lncRNA	0.822	0.609-1.109	0.198829
AC023403.1	ENSG00000253164	lncRNA
AC010343.3	ENSG00000250697	lncRNA	0.787	0.583-1.063	0.118618
AL845433.1	ENSG00000238764	snoRNA
AL732314.6	ENSG00000281849	lncRNA	0.954	0.707-1.287	0.759277
AC092958.2	ENSG00000241792	lncRNA
STAC3	ENSG00000185482	protein_coding	1.908	1.402-2.597	3.99919e-05
RNU6-377P	ENSG00000251774	snRNA
H2AX	ENSG00000188486	protein_coding	1.908	1.399-2.601	4.4243e-05
SDR9C7	ENSG00000170426	protein_coding	1.906	1.403-2.588	3.63479e-05
BAIAP2L1	ENSG00000006453	protein_coding	1.906	1.400-2.594	4.16374e-05
OR51A1P	ENSG00000176752	unprocessed_pseudogene
P4HA2-AS1	ENSG00000237714	lncRNA	0.838	0.620-1.133	0.251523
SNORA74A	ENSG00000200959	snoRNA
REXO1L8P	ENSG00000270971	processed_pseudogene
KC6	ENSG00000267313	lncRNA
MYBPC3	ENSG00000134571	protein_coding	1.906	1.401-2.592	3.96512e-05
AC092329.1	ENSG00000269107	lncRNA
AC008750.6	ENSG00000268889	lncRNA
ECM1P1	ENSG00000270639	processed_pseudogene
CRYBA1	ENSG00000108255	protein_coding	1.906	1.401-2.593	4.01043e-05
UCN2	ENSG00000145040	protein_coding	1.905	1.400-2.592	4.14074e-05
AC112484.2	ENSG00000250796	processed_pseudogene	0.916	0.679-1.234	0.563699
NTAN1P1	ENSG00000270965	processed_pseudogene
RN7SL674P	ENSG00000239899	misc_RNA	0.999	0.741-1.346	0.993106
AC010655.3	ENSG00000272601	transcribed_unprocessed_pseudogene
COL10A1	ENSG00000123500	protein_coding	1.905	1.399-2.596	4.39126e-05
AC092611.1	ENSG00000251455	lncRNA	1.191	0.881-1.611	0.255332
AC093423.1	ENSG00000226394	processed_pseudogene
AL352979.2	ENSG00000258985	lncRNA
AL158040.1	ENSG00000221042	ribozyme
CYP21A2	ENSG00000231852	protein_coding	1.904	1.398-2.595	4.49696e-05
TRBV5-5	ENSG00000211725	TR_V_gene	1.027	0.762-1.383	0.863474
TAZ	ENSG00000102125	protein_coding	1.902	1.398-2.589	4.30499e-05
FKBP4P6	ENSG00000268234	processed_pseudogene
FAAP24	ENSG00000131944	protein_coding	1.902	1.398-2.589	4.32716e-05
NTNG1	ENSG00000162631	protein_coding	1.900	1.390-2.597	5.6496e-05
AC090541.1	ENSG00000253270	lncRNA
OR51A3P	ENSG00000227023	unprocessed_pseudogene
AC005154.5	ENSG00000281039	protein_coding	1.900	1.398-2.582	4.06804e-05
NUDT17	ENSG00000186364	protein_coding	1.899	1.395-2.586	4.62581e-05
SNORD35B	ENSG00000200530	snoRNA
LINC01275	ENSG00000237595	lncRNA	1.286	0.952-1.737	0.101592
SLC25A5P4	ENSG00000234421	processed_pseudogene
AC011290.1	ENSG00000227172	lncRNA	0.953	0.707-1.284	0.751065
RNU1-151P	ENSG00000201142	snRNA
NEIL3	ENSG00000109674	protein_coding	1.899	1.394-2.587	4.76593e-05
SEMA3E	ENSG00000170381	protein_coding	1.899	1.391-2.593	5.37328e-05
AC087276.1	ENSG00000254577	lncRNA	1.538	1.136-2.082	0.00530989
MYLK-AS1	ENSG00000239523	lncRNA	1.195	0.886-1.611	0.242896
URB1-AS1	ENSG00000256073	lncRNA	1.228	0.911-1.656	0.177658
KLK14	ENSG00000129437	protein_coding	1.899	1.396-2.584	4.46784e-05
RNU4-53P	ENSG00000222760	snRNA
FAM197Y1	ENSG00000224336	unprocessed_pseudogene
FAM227A	ENSG00000184949	protein_coding	1.898	1.395-2.583	4.51951e-05
SULT1A3	ENSG00000261052	protein_coding	1.897	1.391-2.586	5.15501e-05
H2BP3	ENSG00000240912	processed_pseudogene
ADAMTS14	ENSG00000138316	protein_coding	1.895	1.392-2.579	4.87922e-05
MUC12	ENSG00000205277	protein_coding	1.893	1.393-2.572	4.51073e-05
AL137074.1	ENSG00000213669	processed_pseudogene
ANGPTL8	ENSG00000130173	protein_coding	1.893	1.391-2.575	4.83204e-05
AC011257.1	ENSG00000253926	lncRNA
IL4	ENSG00000113520	protein_coding	1.892	1.390-2.576	5.05452e-05
AC074087.1	ENSG00000248847	processed_pseudogene
TIMM9P1	ENSG00000236900	processed_pseudogene
LINC02432	ENSG00000248810	lncRNA	0.979	0.726-1.320	0.888558
AC027250.1	ENSG00000276605	processed_pseudogene
AC079331.1	ENSG00000279361	TEC	0.930	0.689-1.255	0.63336
CHST4	ENSG00000140835	protein_coding	1.890	1.391-2.570	4.77476e-05
MYADML2	ENSG00000185105	protein_coding	1.886	1.389-2.561	4.75157e-05
CSNK1G2-AS1	ENSG00000180846	lncRNA	1.126	0.833-1.520	0.440642
LINC01501	ENSG00000229613	lncRNA	1.173	0.868-1.584	0.29932
LAT	ENSG00000213658	protein_coding	1.886	1.383-2.571	6.07201e-05
RPSAP32	ENSG00000238075	processed_pseudogene
RBCK1	ENSG00000125826	protein_coding	1.886	1.384-2.571	5.94437e-05
ARTN	ENSG00000117407	protein_coding	1.884	1.384-2.565	5.73128e-05
AC118345.1	ENSG00000227293	lncRNA
SH3BGRL3	ENSG00000142669	protein_coding	1.884	1.383-2.566	5.86237e-05
AC091152.3	ENSG00000271222	processed_pseudogene
RNU6-302P	ENSG00000202119	snRNA
ANKRD18B	ENSG00000230453	protein_coding	1.882	1.387-2.554	4.91974e-05
AC010342.1	ENSG00000226432	processed_pseudogene	0.540	0.395-0.737	0.000107354
HPX	ENSG00000110169	protein_coding	1.882	1.382-2.564	5.99833e-05
DOK3	ENSG00000146094	protein_coding	1.882	1.383-2.563	5.83565e-05
RHOXF1-AS1	ENSG00000258545	lncRNA	1.042	0.772-1.407	0.789077
AC027455.1	ENSG00000262708	processed_pseudogene
AC244098.1	ENSG00000223377	unprocessed_pseudogene
SLC25A1P2	ENSG00000234467	processed_pseudogene
CICP14	ENSG00000281490	processed_pseudogene	1.190	0.880-1.608	0.257931
RECQL4	ENSG00000160957	protein_coding	1.882	1.385-2.556	5.24782e-05
CYP26A1	ENSG00000095596	protein_coding	1.882	1.382-2.563	6.07478e-05
IGHV7-56	ENSG00000253131	IG_V_pseudogene
AL357312.1	ENSG00000271322	processed_pseudogene
AC018953.1	ENSG00000253583	lncRNA
PYCR1	ENSG00000183010	protein_coding	1.882	1.384-2.558	5.46824e-05
OSBPL9P4	ENSG00000256420	processed_pseudogene
AL645568.3	ENSG00000232751	processed_pseudogene	0.816	0.605-1.100	0.182252
SPC24	ENSG00000161888	protein_coding	1.881	1.383-2.560	5.72282e-05
PLAC1	ENSG00000170965	protein_coding	1.881	1.378-2.566	6.81077e-05
OTOF	ENSG00000115155	protein_coding	1.879	1.383-2.553	5.52657e-05
AL606462.1	ENSG00000242757	processed_pseudogene
MORF4L1P5	ENSG00000231857	processed_pseudogene
RNU6-524P	ENSG00000206997	snRNA
RPL31P58	ENSG00000243053	processed_pseudogene
LINC02173	ENSG00000249613	lncRNA
AL356986.1	ENSG00000270850	processed_pseudogene
LSM6P2	ENSG00000257730	processed_pseudogene
HMGB1P24	ENSG00000275029	transcribed_processed_pseudogene	1.650	1.218-2.235	0.00121336
STRC	ENSG00000242866	protein_coding	1.878	1.379-2.556	6.2548e-05
TRAJ4	ENSG00000211885	TR_J_gene
AL355076.3	ENSG00000258878	processed_pseudogene
MTCO2P17	ENSG00000233888	unprocessed_pseudogene
AC020765.4	ENSG00000278725	unprocessed_pseudogene
TGM4	ENSG00000163810	protein_coding	1.878	1.381-2.553	5.90525e-05
TCN1	ENSG00000134827	protein_coding	1.877	1.380-2.552	5.92889e-05
THEG	ENSG00000105549	protein_coding	1.877	1.380-2.554	6.12367e-05
AL513128.1	ENSG00000233451	lncRNA
A1BG-AS1	ENSG00000268895	lncRNA	1.168	0.864-1.577	0.312331
AC090515.1	ENSG00000242747	processed_pseudogene	0.723	0.534-0.978	0.035077
AC093248.1	ENSG00000250066	lncRNA
SLC35G3	ENSG00000164729	protein_coding	1.877	1.379-2.555	6.34659e-05
AC020550.1	ENSG00000231699	processed_pseudogene
AC135983.1	ENSG00000206987	snoRNA
BNIP3P20	ENSG00000271704	processed_pseudogene
RPL10AP3	ENSG00000215264	processed_pseudogene
SNORA23	ENSG00000201998	snoRNA	1.299	0.963-1.752	0.0862111
BHMG1	ENSG00000237452	protein_coding	1.876	1.374-2.559	7.32227e-05
NAV2-AS3	ENSG00000254542	lncRNA
APBB3	ENSG00000113108	protein_coding	1.875	1.378-2.550	6.24953e-05
AL354676.1	ENSG00000229834	processed_pseudogene
CCDC18	ENSG00000122483	protein_coding	1.874	1.379-2.547	6.04522e-05
AC100827.5	ENSG00000278313	unprocessed_pseudogene	1.328	0.983-1.795	0.0643617
HEATR9	ENSG00000270379	protein_coding	1.874	1.376-2.553	6.81012e-05
AC012467.1	ENSG00000271916	lncRNA	0.882	0.654-1.189	0.41133
IL11	ENSG00000095752	protein_coding	1.874	1.378-2.550	6.3714e-05
TSPAN18-AS1	ENSG00000255032	lncRNA
AC008771.1	ENSG00000249042	lncRNA	0.940	0.697-1.267	0.684312
CA3-AS1	ENSG00000253549	lncRNA	1.047	0.777-1.411	0.764482
PUSL1	ENSG00000169972	protein_coding	1.874	1.376-2.552	6.77024e-05
MUPP	ENSG00000237906	transcribed_unprocessed_pseudogene	1.177	0.872-1.588	0.286047
DNM1P47	ENSG00000259660	transcribed_unprocessed_pseudogene	0.818	0.606-1.104	0.189387
ZNF26	ENSG00000198393	protein_coding	1.871	1.376-2.545	6.52428e-05
CYBC1	ENSG00000178927	protein_coding	1.870	1.377-2.539	5.99884e-05
LRRC15	ENSG00000172061	protein_coding	1.870	1.372-2.551	7.62646e-05
AC104446.3	ENSG00000280904	snoRNA
MIR4421	ENSG00000265538	miRNA
RPL5P20	ENSG00000218643	processed_pseudogene
AL109936.2	ENSG00000215381	processed_pseudogene	0.962	0.714-1.296	0.798334
AC117434.1	ENSG00000238026	processed_pseudogene
AL138724.1	ENSG00000272269	lncRNA	1.602	1.182-2.173	0.00240837
CHAC1	ENSG00000128965	protein_coding	1.869	1.374-2.540	6.61649e-05
AC103563.4	ENSG00000232594	unprocessed_pseudogene
TRABD	ENSG00000170638	protein_coding	1.869	1.377-2.536	6.00782e-05
AL590965.1	ENSG00000199241	misc_RNA
AC129507.4	ENSG00000262920	lncRNA	1.040	0.769-1.405	0.800262
HDAC10	ENSG00000100429	protein_coding	1.869	1.374-2.542	6.84485e-05
LBHD1	ENSG00000162194	protein_coding	1.869	1.375-2.541	6.51954e-05
ZNF736P2Y	ENSG00000226270	processed_pseudogene
LINC02402	ENSG00000257510	lncRNA
AC112778.1	ENSG00000176812	processed_pseudogene
DMD-AS3	ENSG00000236828	lncRNA
AL158824.1	ENSG00000225513	processed_pseudogene
MAP3K12	ENSG00000139625	protein_coding	1.869	1.374-2.543	6.80682e-05
OR7E161P	ENSG00000206014	transcribed_unprocessed_pseudogene	1.368	1.013-1.847	0.0410217
SCX	ENSG00000260428	protein_coding	1.868	1.377-2.535	5.89435e-05
RN7SL45P	ENSG00000264862	misc_RNA
AC109361.2	ENSG00000250740	lncRNA	0.992	0.736-1.337	0.957178
ATAD3B	ENSG00000160072	protein_coding	1.866	1.373-2.536	6.7518e-05
AL158168.1	ENSG00000236495	lncRNA
MIR519D	ENSG00000207981	miRNA
AC006452.1	ENSG00000201354	misc_RNA
AC097478.1	ENSG00000274238	lncRNA
RN7SKP157	ENSG00000251983	misc_RNA
FGFR3P1	ENSG00000230994	processed_pseudogene
AC103808.2	ENSG00000264595	lncRNA
AC104964.1	ENSG00000253678	lncRNA	0.855	0.633-1.153	0.30436
SDCBPP1	ENSG00000226705	processed_pseudogene	1.323	0.979-1.786	0.0680817
RN7SL543P	ENSG00000265918	misc_RNA
RNU6-901P	ENSG00000207323	snRNA
MNX1	ENSG00000130675	protein_coding	1.866	1.372-2.537	6.89298e-05
MIR1323	ENSG00000221017	miRNA
SALL4	ENSG00000101115	protein_coding	1.866	1.371-2.540	7.36546e-05
GRIN3B	ENSG00000116032	protein_coding	1.866	1.372-2.537	6.94265e-05
AL390039.1	ENSG00000213569	processed_pseudogene	1.005	0.746-1.354	0.974894
U8	ENSG00000212581	snoRNA
LBX2	ENSG00000179528	protein_coding	1.865	1.371-2.538	7.32265e-05
NAT9	ENSG00000109065	protein_coding	1.865	1.375-2.531	6.23562e-05
LINC01145	ENSG00000272419	transcribed_unprocessed_pseudogene	1.197	0.887-1.615	0.240034
MIR5194	ENSG00000264653	miRNA
AC124276.2	ENSG00000255400	lncRNA	1.466	1.084-1.981	0.0129267
PHKG1P4	ENSG00000229508	unprocessed_pseudogene
LINC02167	ENSG00000261122	lncRNA	1.460	1.080-1.974	0.0138733
NRBP2	ENSG00000185189	protein_coding	1.864	1.371-2.534	7.02599e-05
CHTF18	ENSG00000127586	protein_coding	1.864	1.373-2.531	6.61112e-05
AC096915.1	ENSG00000226082	processed_pseudogene
AC021188.1	ENSG00000230747	lncRNA	1.033	0.766-1.392	0.832171
RNU6-283P	ENSG00000201658	snRNA
JAK3	ENSG00000105639	protein_coding	1.864	1.370-2.535	7.30832e-05
ATF4P4	ENSG00000256167	transcribed_processed_pseudogene	0.938	0.696-1.264	0.673226
AP003400.4	ENSG00000279248	TEC
AC010368.1	ENSG00000250886	processed_pseudogene	0.810	0.600-1.094	0.169124
SKA1	ENSG00000154839	protein_coding	1.863	1.367-2.538	8.04636e-05
OR8A2P	ENSG00000255510	unprocessed_pseudogene
MSS51	ENSG00000166343	protein_coding	1.863	1.366-2.540	8.45371e-05
ASNSP1	ENSG00000248498	transcribed_unprocessed_pseudogene
SNHG6	ENSG00000245910	lncRNA	1.008	0.748-1.358	0.958634
MLLT10P2	ENSG00000249462	processed_pseudogene
AC036176.2	ENSG00000267430	processed_pseudogene	1.362	1.007-1.841	0.0449429
COX6B2	ENSG00000160471	protein_coding	1.863	1.369-2.535	7.4613e-05
AC133919.3	ENSG00000277349	unprocessed_pseudogene
GSTO3P	ENSG00000232829	processed_pseudogene
LINC02573	ENSG00000233236	lncRNA
TNFSF14	ENSG00000125735	protein_coding	1.863	1.366-2.542	8.62436e-05
AC011446.2	ENSG00000267598	lncRNA
AC090286.2	ENSG00000212618	snoRNA
AL035634.1	ENSG00000236324	lncRNA
CDY22P	ENSG00000229343	unprocessed_pseudogene
CDH15	ENSG00000129910	protein_coding	1.863	1.370-2.532	7.11719e-05
RNASET2	ENSG00000026297	protein_coding	1.863	1.368-2.538	7.89594e-05
FAM209A	ENSG00000124103	protein_coding	1.862	1.370-2.532	7.27913e-05
AC089987.2	ENSG00000258121	lncRNA
COX6A1P3	ENSG00000216710	processed_pseudogene
MIR4518	ENSG00000266305	miRNA
AL355472.2	ENSG00000236358	lncRNA	1.169	0.866-1.577	0.307939
MRGPRF-AS1	ENSG00000256508	lncRNA	0.874	0.647-1.179	0.37784
EEF1A1P27	ENSG00000179460	processed_pseudogene	0.625	0.461-0.846	0.00235741
MIR6865	ENSG00000278517	miRNA
LINC01944	ENSG00000254299	lncRNA
SLC19A1	ENSG00000173638	protein_coding	1.862	1.372-2.527	6.52753e-05
LINC01667	ENSG00000280081	transcribed_processed_pseudogene
LINC00680	ENSG00000215190	transcribed_unprocessed_pseudogene	1.169	0.867-1.577	0.306463
RIMKLBP2	ENSG00000225920	processed_pseudogene	0.997	0.738-1.346	0.984737
U2AF1L4	ENSG00000161265	protein_coding	1.862	1.369-2.532	7.3263e-05
MIR4659A	ENSG00000266038	miRNA
CYP3A52P	ENSG00000260524	unprocessed_pseudogene
AC013549.3	ENSG00000254688	lncRNA
CHKB	ENSG00000100288	protein_coding	1.861	1.365-2.536	8.50567e-05
SIRT7	ENSG00000187531	protein_coding	1.860	1.369-2.526	7.19806e-05
RPL22P23	ENSG00000232379	processed_pseudogene
TCEA1P1	ENSG00000197214	processed_pseudogene
RGS17	ENSG00000091844	protein_coding	1.859	1.367-2.529	7.71359e-05
RN7SL76P	ENSG00000241959	misc_RNA	1.291	0.956-1.745	0.0956052
AC091180.2	ENSG00000248714	lncRNA	1.435	1.062-1.939	0.0188328
MYCNOS	ENSG00000233718	lncRNA	1.031	0.765-1.390	0.839357
RNASE2	ENSG00000169385	protein_coding	1.856	1.360-2.533	9.67628e-05
AL590648.2	ENSG00000235862	lncRNA
SEC31B	ENSG00000075826	protein_coding	1.856	1.362-2.528	8.80702e-05
AP000941.1	ENSG00000255176	lncRNA	1.515	1.119-2.051	0.00714461
snoZ196	ENSG00000281780	snoRNA	1.888	1.386-2.571	5.51618e-05
AC020978.6	ENSG00000262514	lncRNA
AC112236.1	ENSG00000261268	lncRNA
AP000873.4	ENSG00000254676	lncRNA	1.549	1.142-2.102	0.00492417
DNAH3	ENSG00000158486	protein_coding	1.855	1.361-2.527	9.11499e-05
CST2	ENSG00000170369	protein_coding	1.855	1.362-2.526	8.97714e-05
AP000577.2	ENSG00000280269	TEC	2.222	1.621-3.047	7.10698e-07
AL391380.1	ENSG00000237833	processed_pseudogene
EME2	ENSG00000197774	protein_coding	1.854	1.364-2.520	8.11352e-05
AL451048.1	ENSG00000229269	lncRNA
AL161722.2	ENSG00000233880	processed_pseudogene
JPT1	ENSG00000189159	protein_coding	1.854	1.362-2.522	8.55759e-05
AC018630.2	ENSG00000275778	protein_coding	1.853	1.362-2.522	8.57883e-05
MCF2L-AS1	ENSG00000235280	lncRNA	1.153	0.855-1.554	0.352033
AL157402.2	ENSG00000261573	lncRNA
MRPS36P4	ENSG00000255231	processed_pseudogene
LINC01397	ENSG00000258673	lncRNA	1.955	1.433-2.667	2.36836e-05
CCDC84	ENSG00000186166	protein_coding	1.853	1.360-2.525	9.2061e-05
AL109659.1	ENSG00000223720	lncRNA
PTTG1	ENSG00000164611	protein_coding	1.852	1.358-2.524	9.75628e-05
AC135166.1	ENSG00000253286	lncRNA
SPHK1	ENSG00000176170	protein_coding	1.852	1.364-2.514	7.82936e-05
BX682237.1	ENSG00000224978	processed_pseudogene
BX649632.1	ENSG00000273249	lncRNA	0.836	0.620-1.128	0.240977
LINC02595	ENSG00000231566	lncRNA
RPS2P16	ENSG00000230799	processed_pseudogene	1.083	0.802-1.463	0.601336
Z83838.1	ENSG00000223730	transcribed_processed_pseudogene	1.069	0.793-1.442	0.660761
AL138721.1	ENSG00000273870	processed_pseudogene	0.965	0.716-1.302	0.817779
RNU2-22P	ENSG00000223198	snRNA	1.527	1.128-2.066	0.00608084
IBSP	ENSG00000029559	protein_coding	1.851	1.363-2.515	8.06498e-05
ISM1-AS1	ENSG00000226263	lncRNA	1.289	0.955-1.740	0.0973493
LINC01594	ENSG00000225328	lncRNA	1.400	1.034-1.896	0.0295305
AC012414.5	ENSG00000261048	processed_pseudogene
RFPL4AP1	ENSG00000255238	processed_pseudogene
RPL7P1	ENSG00000214485	processed_pseudogene	0.720	0.532-0.974	0.0328787
RNU6-1165P	ENSG00000222051	snRNA	0.798	0.592-1.076	0.139495
OBP2A	ENSG00000122136	protein_coding	1.850	1.359-2.519	9.36246e-05
AC116353.1	ENSG00000200235	snoRNA
ERFL	ENSG00000268041	protein_coding	1.850	1.361-2.514	8.42785e-05
AC092839.1	ENSG00000228108	lncRNA
AUP1	ENSG00000115307	protein_coding	1.850	1.356-2.526	0.000106319
AC097522.1	ENSG00000251286	processed_pseudogene
AC244669.2	ENSG00000274642	unprocessed_pseudogene	1.197	0.888-1.615	0.237723
NRG4	ENSG00000169752	protein_coding	1.850	1.359-2.519	9.30647e-05
MRRFP1	ENSG00000224236	processed_pseudogene	0.748	0.553-1.011	0.0588083
OR5BC1P	ENSG00000255218	unprocessed_pseudogene
KRT6A	ENSG00000205420	protein_coding	1.850	1.361-2.517	8.74789e-05
AC084211.1	ENSG00000242012	lncRNA
AL137847.3	ENSG00000273806	processed_pseudogene
DNHD1	ENSG00000179532	protein_coding	1.849	1.360-2.515	8.90438e-05
AC136932.1	ENSG00000262561	processed_pseudogene
THRAP3P3	ENSG00000235920	processed_pseudogene	0.880	0.652-1.188	0.403382
MIR8075	ENSG00000277942	miRNA
RNA5SP377	ENSG00000212154	rRNA_pseudogene
RPL17P40	ENSG00000241067	processed_pseudogene
Y_RNA	ENSG00000252357	misc_RNA
MBL1P	ENSG00000242600	transcribed_unitary_pseudogene	1.115	0.825-1.505	0.479069
RPS3AP41	ENSG00000239481	processed_pseudogene
H3P3	ENSG00000234202	processed_pseudogene
AC092114.1	ENSG00000260848	lncRNA
NPHP3-AS1	ENSG00000248724	lncRNA	0.726	0.537-0.982	0.0380248
AL590635.1	ENSG00000219867	processed_pseudogene
RPL23AP19	ENSG00000229716	processed_pseudogene
CDRT15	ENSG00000223510	protein_coding	1.848	1.360-2.512	8.74144e-05
MIR7850	ENSG00000277904	miRNA
AL358472.2	ENSG00000272654	lncRNA	1.263	0.934-1.706	0.129205
ATP6V1FNB	ENSG00000272899	protein_coding	1.847	1.360-2.509	8.5821e-05
SLC16A6P1	ENSG00000232457	transcribed_unprocessed_pseudogene	1.419	1.049-1.920	0.0232536
HMGB1P47	ENSG00000249338	processed_pseudogene
TMPRSS9	ENSG00000178297	protein_coding	1.846	1.357-2.512	9.54106e-05
AP002498.1	ENSG00000254988	lncRNA
CCDC78	ENSG00000162004	protein_coding	1.846	1.358-2.509	8.94654e-05
SLC25A5P7	ENSG00000218180	processed_pseudogene	0.996	0.739-1.343	0.980603
RNU6-509P	ENSG00000200389	snRNA
GULOP	ENSG00000234770	unitary_pseudogene	0.709	0.524-0.960	0.0260553
IMPDH1	ENSG00000106348	protein_coding	1.844	1.360-2.500	8.18759e-05
AL049646.1	ENSG00000230010	lncRNA	0.938	0.696-1.264	0.672224
OR5AQ1P	ENSG00000184741	transcribed_unprocessed_pseudogene
PNKDP1	ENSG00000228089	processed_pseudogene
RNU6-808P	ENSG00000212535	snRNA
AC018371.2	ENSG00000266184	processed_pseudogene	0.934	0.693-1.259	0.654397
AL445644.1	ENSG00000233516	lncRNA
AL590004.2	ENSG00000218472	processed_pseudogene	0.992	0.736-1.337	0.958323
AL033384.1	ENSG00000236740	lncRNA	0.871	0.646-1.175	0.365629
RPL23AP63	ENSG00000243721	processed_pseudogene	0.924	0.686-1.246	0.606311
CICP26	ENSG00000233003	unprocessed_pseudogene
RPSAP44	ENSG00000220773	processed_pseudogene
ROS1	ENSG00000047936	protein_coding	1.842	1.352-2.508	0.00010727
GOLGA8B	ENSG00000215252	protein_coding	1.842	1.354-2.508	0.000102505
AC008737.2	ENSG00000269419	processed_pseudogene
RN7SL864P	ENSG00000239923	misc_RNA
CDC7	ENSG00000097046	protein_coding	1.842	1.356-2.501	9.27761e-05
AC026770.1	ENSG00000259377	lncRNA
AC004232.1	ENSG00000262899	lncRNA
AC021915.2	ENSG00000254314	lncRNA
MIR5000	ENSG00000263909	miRNA
PIDD1	ENSG00000177595	protein_coding	1.842	1.356-2.503	9.28919e-05
LRRC4C	ENSG00000148948	protein_coding	1.842	1.355-2.505	9.64654e-05
DEFA10P	ENSG00000233531	unprocessed_pseudogene
Y_RNA	ENSG00000273964	misc_RNA
LINC01217	ENSG00000251219	lncRNA
IGHVII-62-1	ENSG00000253747	IG_V_pseudogene
AC055716.1	ENSG00000257343	unprocessed_pseudogene
SNX18P25	ENSG00000249337	processed_pseudogene
TMEM262	ENSG00000187066	protein_coding	1.841	1.353-2.507	0.000104649
TRAV18	ENSG00000211798	TR_V_gene	0.792	0.587-1.068	0.126846
AP003500.1	ENSG00000281386	lncRNA
TAS2R20	ENSG00000255837	protein_coding	1.841	1.354-2.505	0.000101284
CFAP45	ENSG00000213085	protein_coding	1.841	1.357-2.499	8.91589e-05
CCNA1	ENSG00000133101	protein_coding	1.841	1.353-2.504	0.000100833
HOXB13	ENSG00000159184	protein_coding	1.840	1.356-2.497	8.93666e-05
CRYBG2	ENSG00000176092	protein_coding	1.840	1.355-2.499	9.37929e-05
MIR6815	ENSG00000275167	miRNA
RNA5SP274	ENSG00000222416	rRNA_pseudogene
LINC00293	ENSG00000253314	lncRNA
KCNJ6	ENSG00000157542	protein_coding	1.840	1.353-2.502	9.98733e-05
STX16	ENSG00000124222	protein_coding	1.839	1.354-2.497	9.45334e-05
AC012615.5	ENSG00000267232	lncRNA
GDAP1L1	ENSG00000124194	protein_coding	1.838	1.352-2.498	0.000101942
AC123567.1	ENSG00000257360	processed_pseudogene
LCN1P2	ENSG00000204031	unprocessed_pseudogene
RAB3B	ENSG00000169213	protein_coding	1.838	1.355-2.493	9.07515e-05
AC079896.1	ENSG00000231781	lncRNA
AC020908.2	ENSG00000268985	lncRNA
AC025766.1	ENSG00000270133	lncRNA	1.373	1.016-1.855	0.0388112
AGBL2	ENSG00000165923	protein_coding	1.837	1.350-2.499	0.000110011
AL121820.1	ENSG00000258623	lncRNA	0.957	0.709-1.292	0.77614
KRT18P39	ENSG00000224791	processed_pseudogene	0.840	0.623-1.132	0.252782
NPIPB11	ENSG00000254206	protein_coding	1.837	1.348-2.504	0.000118666
AC009478.1	ENSG00000225258	lncRNA
VWFP1	ENSG00000241717	transcribed_unprocessed_pseudogene	0.437	0.318-0.602	3.70029e-07
LINC00583	ENSG00000205636	lncRNA
AC020651.1	ENSG00000249474	lncRNA
ATP2A1	ENSG00000196296	protein_coding	1.836	1.351-2.496	0.000105187
AC113398.2	ENSG00000251456	lncRNA
VTRNA2-1	ENSG00000270123	vault_RNA
RPL35AP33	ENSG00000241334	processed_pseudogene
AC129492.7	ENSG00000279152	TEC
AC091849.1	ENSG00000248126	unprocessed_pseudogene	0.969	0.719-1.307	0.838806
AL109766.1	ENSG00000259137	processed_pseudogene	0.557	0.409-0.758	0.000192904
AC087286.2	ENSG00000259367	lncRNA	0.703	0.519-0.951	0.0224508
ELL2P3	ENSG00000234765	processed_pseudogene
AC006960.2	ENSG00000237400	lncRNA
FKBP10	ENSG00000141756	protein_coding	1.836	1.350-2.497	0.000108701
AC022494.1	ENSG00000240477	processed_pseudogene
RPS15AP32	ENSG00000242461	processed_pseudogene
GUSBP3	ENSG00000253203	transcribed_unprocessed_pseudogene	1.130	0.838-1.523	0.421996
EIF4A1	ENSG00000161960	protein_coding	1.835	1.348-2.498	0.000113561
RN7SL520P	ENSG00000240199	misc_RNA
TUBB3	ENSG00000258947	protein_coding	1.835	1.352-2.489	9.64253e-05
AC079926.1	ENSG00000207171	snoRNA
AC009039.1	ENSG00000261470	lncRNA
PDCL3P7	ENSG00000256777	processed_pseudogene
LINC02002	ENSG00000263609	lncRNA
HGFAC	ENSG00000109758	protein_coding	1.835	1.351-2.493	0.00010204
AP003049.1	ENSG00000254890	processed_pseudogene
BMP1	ENSG00000168487	protein_coding	1.835	1.351-2.494	0.000104113
AC003973.1	ENSG00000269504	lncRNA
CARD14	ENSG00000141527	protein_coding	1.834	1.349-2.494	0.000110746
LINC02088	ENSG00000227685	lncRNA
LINC00559	ENSG00000261446	lncRNA
AL021920.2	ENSG00000280114	unprocessed_pseudogene	0.797	0.589-1.078	0.141115
FAM193B	ENSG00000146067	protein_coding	1.834	1.348-2.497	0.000114876
TMEM189	ENSG00000240849	protein_coding	1.833	1.348-2.491	0.000110492
AL513523.2	ENSG00000231827	transcribed_unprocessed_pseudogene	1.016	0.753-1.372	0.916269
C1QTNF1	ENSG00000173918	protein_coding	1.833	1.349-2.492	0.000107196
IGKJ5	ENSG00000211593	IG_J_gene	1.157	0.858-1.559	0.339428
FP236383.5	ENSG00000281181	lncRNA
LINC00838	ENSG00000261683	lncRNA	0.989	0.734-1.333	0.943058
SMKR1	ENSG00000240204	protein_coding	1.833	1.348-2.494	0.000113658
AC004129.2	ENSG00000234406	processed_pseudogene
AC079866.1	ENSG00000256399	processed_pseudogene	1.216	0.902-1.640	0.19963
GS1-24F4.2	ENSG00000245857	lncRNA	0.768	0.568-1.039	0.0873244
TEDC2	ENSG00000162062	protein_coding	1.833	1.349-2.490	0.000106133
TPRG1	ENSG00000188001	protein_coding	1.832	1.344-2.497	0.000126772
AKNAD1	ENSG00000162641	protein_coding	1.831	1.347-2.490	0.000112469
LINC00905	ENSG00000167459	lncRNA
NPM1P45	ENSG00000265593	processed_pseudogene
LINC02818	ENSG00000231966	lncRNA	0.953	0.707-1.284	0.751302
ITGA2B	ENSG00000005961	protein_coding	1.831	1.349-2.487	0.000105778
CLCA2	ENSG00000137975	protein_coding	1.830	1.347-2.486	0.000111094
AC073957.3	ENSG00000273151	lncRNA	1.376	1.018-1.860	0.0380012
CASC19	ENSG00000254166	lncRNA	1.409	1.042-1.904	0.0257882
AL390786.1	ENSG00000233258	lncRNA	0.986	0.732-1.329	0.928497
FAM230F	ENSG00000276095	lncRNA
AC018761.1	ENSG00000267004	lncRNA
PLAUR	ENSG00000011422	protein_coding	1.830	1.343-2.492	0.000127652
PACERR	ENSG00000273129	lncRNA	2.050	1.504-2.795	5.59218e-06
AC026780.2	ENSG00000249984	lncRNA	0.630	0.465-0.853	0.00279534
AC084018.2	ENSG00000274292	lncRNA	1.379	1.019-1.865	0.0373719
FO393419.1	ENSG00000231207	processed_pseudogene
AL591846.1	ENSG00000224114	processed_pseudogene	0.853	0.633-1.151	0.29842
RN7SL716P	ENSG00000263558	misc_RNA
AL445220.1	ENSG00000237593	processed_pseudogene	1.330	0.984-1.797	0.0636478
CCL7	ENSG00000108688	protein_coding	1.829	1.345-2.488	0.000117926
AC211433.2	ENSG00000273069	lncRNA	0.995	0.739-1.341	0.974691
TET1P1	ENSG00000232204	processed_pseudogene
RIN1	ENSG00000174791	protein_coding	1.829	1.349-2.479	0.000100366
MTCO3P21	ENSG00000232752	unprocessed_pseudogene
AC091074.1	ENSG00000238819	snoRNA
MTND5P32	ENSG00000259379	processed_pseudogene
MARK2P14	ENSG00000231897	unprocessed_pseudogene
NUF2	ENSG00000143228	protein_coding	1.829	1.346-2.486	0.000113708
PPP2R2C	ENSG00000074211	protein_coding	1.828	1.344-2.486	0.000121131
TLL2	ENSG00000095587	protein_coding	1.827	1.344-2.483	0.00012022
RN7SL545P	ENSG00000274568	misc_RNA
AL596442.1	ENSG00000232197	lncRNA
THRSP	ENSG00000151365	protein_coding	1.827	1.341-2.489	0.000135253
Metazoa_SRP	ENSG00000274860	misc_RNA
KREMEN2	ENSG00000131650	protein_coding	1.824	1.343-2.477	0.000119605
RNU1-32P	ENSG00000200807	snRNA
CCL11	ENSG00000172156	protein_coding	1.823	1.338-2.484	0.000141171
KCNH3	ENSG00000135519	protein_coding	1.823	1.341-2.478	0.000125318
MRPL40P1	ENSG00000256037	processed_pseudogene	1.952	1.425-2.673	3.07814e-05
FTH1P7	ENSG00000232187	processed_pseudogene	0.942	0.699-1.270	0.697355
Z85996.1	ENSG00000220349	processed_pseudogene
AC026367.3	ENSG00000275759	lncRNA	1.466	1.083-1.985	0.0132299
RBM22P4	ENSG00000277769	processed_pseudogene
ADM5	ENSG00000224420	protein_coding	1.822	1.342-2.476	0.000122819
BNIP3P13	ENSG00000269154	processed_pseudogene
STXBP5-AS1	ENSG00000233452	lncRNA	0.830	0.615-1.121	0.223621
KRTCAP2	ENSG00000163463	protein_coding	1.822	1.342-2.472	0.000118024
TRAV16	ENSG00000211796	TR_V_gene	0.883	0.655-1.190	0.413949
BLACAT1	ENSG00000281406	protein_coding	1.821	1.341-2.472	0.000122308
DDX3P1	ENSG00000232928	processed_pseudogene	1.860	1.366-2.533	8.20418e-05
AC022509.1	ENSG00000255750	lncRNA	0.628	0.464-0.850	0.00259404
ZNF736P10Y	ENSG00000216824	processed_pseudogene
XACT	ENSG00000241743	lncRNA
AC025750.1	ENSG00000215263	processed_pseudogene
TBR1	ENSG00000136535	protein_coding	1.821	1.339-2.476	0.000134793
AC006330.1	ENSG00000280388	TEC	1.388	1.024-1.880	0.0343348
TARBP2	ENSG00000139546	protein_coding	1.821	1.342-2.471	0.000120187
AC092813.1	ENSG00000225605	lncRNA
RPL9P6	ENSG00000241891	processed_pseudogene
AC084337.1	ENSG00000254595	processed_pseudogene	0.792	0.587-1.070	0.128477
TBC1D3P7	ENSG00000233014	unprocessed_pseudogene
DPH7	ENSG00000148399	protein_coding	1.820	1.342-2.470	0.00011994
CYP11A1	ENSG00000140459	protein_coding	1.819	1.338-2.473	0.000136001
PAICSP3	ENSG00000226840	processed_pseudogene
LINC02546	ENSG00000255117	lncRNA
AL353804.2	ENSG00000271199	lncRNA	1.691	1.247-2.293	0.000720138
C8G	ENSG00000176919	protein_coding	1.819	1.340-2.471	0.000125584
ADAM8	ENSG00000151651	protein_coding	1.818	1.338-2.470	0.00013231
TDGF1P7	ENSG00000269584	processed_pseudogene
AGR2	ENSG00000106541	protein_coding	1.818	1.338-2.470	0.000130662
AC005920.1	ENSG00000247011	lncRNA	0.919	0.682-1.239	0.579721
LINC01815	ENSG00000235519	lncRNA
MYL12BP1	ENSG00000260490	processed_pseudogene	0.948	0.703-1.277	0.724061
LIPI	ENSG00000188992	protein_coding	1.818	1.336-2.475	0.000142687
AL158801.2	ENSG00000258413	lncRNA	0.818	0.606-1.105	0.189652
LINC01893	ENSG00000264260	lncRNA
AC013356.3	ENSG00000259364	lncRNA	0.917	0.679-1.239	0.572749
PAGE2B	ENSG00000238269	protein_coding	1.817	1.337-2.469	0.000134659
IKBKE	ENSG00000263528	protein_coding	1.817	1.338-2.468	0.000132893
CNPY1	ENSG00000146910	protein_coding	1.816	1.331-2.479	0.000168904
GPRC5A	ENSG00000013588	protein_coding	1.816	1.332-2.476	0.000162238
GPR87	ENSG00000138271	protein_coding	1.816	1.333-2.473	0.000154147
ADAMTS7P4	ENSG00000218052	transcribed_unprocessed_pseudogene	1.270	0.942-1.712	0.117237
CCDC88B	ENSG00000168071	protein_coding	1.814	1.338-2.460	0.000125744
AC015813.6	ENSG00000279207	TEC	0.640	0.472-0.869	0.00417751
LINC00709	ENSG00000230014	lncRNA
CCNP	ENSG00000105219	protein_coding	1.813	1.334-2.463	0.000142218
RNU5A-8P	ENSG00000200972	snRNA
ABCC13	ENSG00000243064	transcribed_unprocessed_pseudogene	1.194	0.885-1.612	0.245185
AL590666.3	ENSG00000237588	lncRNA
FCF1P3	ENSG00000239997	processed_pseudogene
UBE2S	ENSG00000108106	protein_coding	1.813	1.335-2.462	0.000140258
OSGEPL1-AS1	ENSG00000253559	lncRNA	1.307	0.968-1.765	0.0806774
AC090515.3	ENSG00000259173	processed_pseudogene
PKD1L3	ENSG00000277481	protein_coding	1.812	1.332-2.465	0.000151823
Y_RNA	ENSG00000200494	misc_RNA
AC005828.5	ENSG00000265971	lncRNA	1.350	1.001-1.822	0.0492245
HAMP	ENSG00000105697	protein_coding	1.812	1.329-2.470	0.000168817
AC022023.1	ENSG00000273904	ribozyme
AC006338.1	ENSG00000278197	unprocessed_pseudogene
AC006557.6	ENSG00000279352	TEC	1.057	0.784-1.425	0.716543
AC008264.1	ENSG00000224545	processed_pseudogene
H2BC7	ENSG00000277224	protein_coding	1.812	1.331-2.468	0.000160418
LINC01285	ENSG00000203650	lncRNA	0.708	0.523-0.959	0.0255204
AC133539.1	ENSG00000270385	processed_pseudogene
C6orf118	ENSG00000112539	protein_coding	1.812	1.334-2.461	0.000142307
GRAMD4P5	ENSG00000259089	unprocessed_pseudogene
CLCNKA	ENSG00000186510	protein_coding	1.811	1.332-2.463	0.000151989
SNORD114-2	ENSG00000200823	snoRNA
AL121781.1	ENSG00000238282	lncRNA
YJEFN3	ENSG00000250067	protein_coding	1.811	1.332-2.464	0.000154314
TRIM73	ENSG00000178809	protein_coding	1.810	1.332-2.460	0.000149281
PITX2	ENSG00000164093	protein_coding	1.810	1.330-2.462	0.000159105
PROM2	ENSG00000155066	protein_coding	1.810	1.332-2.459	0.000148761
ISL2	ENSG00000159556	protein_coding	1.810	1.330-2.462	0.000159664
AC025881.1	ENSG00000253499	processed_pseudogene
RPS4XP22	ENSG00000239830	processed_pseudogene	1.072	0.794-1.448	0.648624
PINK1-AS	ENSG00000117242	lncRNA	0.578	0.425-0.786	0.000481407
AC008813.1	ENSG00000255875	processed_pseudogene	1.326	0.982-1.792	0.0658722
Y_RNA	ENSG00000200998	misc_RNA
AC011933.1	ENSG00000228007	processed_pseudogene	1.297	0.960-1.753	0.0908098
LINC02882	ENSG00000251138	lncRNA
RPA4	ENSG00000204086	protein_coding	1.810	1.327-2.468	0.000179189
MIR194-1	ENSG00000207624	miRNA
AC027279.4	ENSG00000280190	TEC	1.087	0.805-1.468	0.584136
AC023824.1	ENSG00000260073	lncRNA
AC016722.2	ENSG00000228925	lncRNA	1.328	0.981-1.797	0.0659885
RNU7-126P	ENSG00000238632	snRNA
AC012063.1	ENSG00000227252	lncRNA	0.650	0.478-0.884	0.00605464
LAMTOR5P1	ENSG00000236646	processed_pseudogene	0.862	0.640-1.163	0.331935
BOP1	ENSG00000261236	protein_coding	1.810	1.334-2.457	0.000139978
AP001541.1	ENSG00000279295	TEC
ANGPTL6	ENSG00000130812	protein_coding	1.810	1.334-2.456	0.000138507
AC138089.1	ENSG00000229255	lncRNA	0.660	0.488-0.893	0.00707749
KRT8P5	ENSG00000267573	processed_pseudogene	1.034	0.768-1.394	0.824044
ICE2P2	ENSG00000242705	processed_pseudogene
AC018659.6	ENSG00000277081	misc_RNA
ZNF385A	ENSG00000161642	protein_coding	1.808	1.332-2.455	0.000145918
AC092035.1	ENSG00000227224	processed_pseudogene
SNORA70H	ENSG00000206637	snoRNA
AC005088.1	ENSG00000278586	processed_pseudogene
TAC3	ENSG00000166863	protein_coding	1.808	1.329-2.460	0.00016121
NME4	ENSG00000103202	protein_coding	1.808	1.330-2.458	0.000155884
PLK1	ENSG00000166851	protein_coding	1.807	1.330-2.456	0.00015534
PRELID2P1	ENSG00000257336	processed_pseudogene	1.462	1.082-1.974	0.0132917
SNORA11D	ENSG00000221475	snoRNA
AC092162.2	ENSG00000230552	lncRNA	0.778	0.576-1.049	0.100064
MIR4266	ENSG00000265965	miRNA
AL139220.2	ENSG00000230615	lncRNA	1.503	1.111-2.033	0.00822645
ADCY10P1	ENSG00000161912	transcribed_unprocessed_pseudogene	1.277	0.946-1.725	0.110508
AC084851.3	ENSG00000276637	unprocessed_pseudogene
AC016903.1	ENSG00000236634	lncRNA
AC106772.2	ENSG00000250385	lncRNA
GPR84	ENSG00000139572	protein_coding	1.807	1.327-2.461	0.00017276
AL162464.2	ENSG00000258690	lncRNA
SPTBN2	ENSG00000173898	protein_coding	1.807	1.330-2.457	0.000156967
AC010186.2	ENSG00000256594	transcribed_unprocessed_pseudogene	1.086	0.806-1.464	0.586349
LINC02823	ENSG00000258100	lncRNA	1.233	0.914-1.663	0.169393
ADAM3A	ENSG00000197475	transcribed_unitary_pseudogene
SPATA9	ENSG00000145757	protein_coding	1.807	1.329-2.458	0.000161926
AC106883.1	ENSG00000225394	processed_pseudogene
RNU6-408P	ENSG00000251719	snRNA
U3	ENSG00000221461	snoRNA
LINC00315	ENSG00000184274	lncRNA	0.721	0.533-0.977	0.0348543
AC005775.1	ENSG00000266933	lncRNA	2.060	1.511-2.808	4.92736e-06
TNNI3	ENSG00000129991	protein_coding	1.806	1.330-2.453	0.000155012
AC103794.1	ENSG00000254878	lncRNA
KLHDC7B	ENSG00000130487	protein_coding	1.806	1.328-2.455	0.000161175
AC134684.1	ENSG00000254796	processed_pseudogene
BOLA3-AS1	ENSG00000225439	lncRNA	0.733	0.543-0.990	0.0429579
SPACA6	ENSG00000182310	protein_coding	1.806	1.329-2.454	0.000156267
MIR515-1	ENSG00000207616	miRNA
C6orf141	ENSG00000197261	protein_coding	1.805	1.328-2.452	0.000158686
UNC13D	ENSG00000092929	protein_coding	1.805	1.329-2.452	0.000156367
CNGB1	ENSG00000070729	protein_coding	1.803	1.326-2.453	0.00017232
PLPPR3	ENSG00000129951	protein_coding	1.803	1.323-2.457	0.000188166
IGHV3-21	ENSG00000211947	IG_V_gene	1.369	1.013-1.851	0.0410881
CSAD	ENSG00000139631	protein_coding	1.802	1.324-2.451	0.000178478
AC012494.2	ENSG00000229494	lncRNA
RSKR	ENSG00000167524	protein_coding	1.802	1.324-2.453	0.000180479
AC138904.1	ENSG00000246465	lncRNA	1.489	1.101-2.014	0.00974674
LINC02533	ENSG00000260239	lncRNA	1.391	1.031-1.878	0.0310571
BCO2	ENSG00000197580	protein_coding	1.800	1.323-2.448	0.000179682
IGKV2-36	ENSG00000253487	IG_V_pseudogene
CCDC28B	ENSG00000160050	protein_coding	1.800	1.327-2.443	0.000159541
HK2P1	ENSG00000228612	processed_pseudogene	0.662	0.488-0.896	0.00769631
AC190387.1	ENSG00000279630	TEC
MRPL55	ENSG00000162910	protein_coding	1.800	1.324-2.447	0.000176317
RPSAP15	ENSG00000237506	processed_pseudogene	1.281	0.948-1.730	0.106607
AC090517.3	ENSG00000279683	TEC	1.623	1.197-2.200	0.00181233
SPDYE22P	ENSG00000266537	unprocessed_pseudogene
AC018541.1	ENSG00000253300	lncRNA	0.692	0.512-0.936	0.0168826
ASIC1	ENSG00000110881	protein_coding	1.799	1.323-2.447	0.000183232
IGLVVI-22-1	ENSG00000253546	IG_V_pseudogene
RPS26P31	ENSG00000235459	processed_pseudogene	1.127	0.836-1.519	0.433093
RASA3-IT1	ENSG00000232487	lncRNA
AL365273.1	ENSG00000240527	lncRNA
AC093775.1	ENSG00000279104	TEC
AC125603.2	ENSG00000257883	lncRNA	0.630	0.465-0.853	0.00283023
RN7SL807P	ENSG00000243125	misc_RNA
AURKC	ENSG00000105146	protein_coding	1.799	1.320-2.451	0.000198599
RPL21P132	ENSG00000183911	processed_pseudogene	1.035	0.768-1.394	0.822746
BRS3	ENSG00000102239	protein_coding	1.797	1.321-2.446	0.000192671
ONECUT3	ENSG00000205922	protein_coding	1.797	1.322-2.442	0.000183689
AP000785.1	ENSG00000254933	lncRNA
Y_RNA	ENSG00000222658	misc_RNA
AC073651.2	ENSG00000256627	processed_pseudogene
MIR607	ENSG00000207976	miRNA
LINC01856	ENSG00000237574	lncRNA
AL355877.1	ENSG00000270733	processed_pseudogene	1.142	0.847-1.539	0.38292
AL139039.3	ENSG00000237685	lncRNA
AC012103.1	ENSG00000253376	lncRNA
CDK3	ENSG00000250506	protein_coding	1.797	1.320-2.446	0.000194106
FZD2	ENSG00000180340	protein_coding	1.796	1.324-2.438	0.000169895
SFTPB	ENSG00000168878	protein_coding	1.796	1.315-2.453	0.000230115
RNU6-1000P	ENSG00000212368	snRNA
RNU6-447P	ENSG00000222225	snRNA
GLRXP2	ENSG00000258544	processed_pseudogene
MATN1	ENSG00000162510	protein_coding	1.795	1.322-2.438	0.000178179
AP002802.2	ENSG00000270701	processed_pseudogene
CDKN2A-DT	ENSG00000224854	lncRNA	1.072	0.795-1.444	0.649027
AL353622.2	ENSG00000271398	lncRNA	1.184	0.877-1.599	0.268773
AL355375.2	ENSG00000262566	processed_pseudogene
AC139769.3	ENSG00000277493	unprocessed_pseudogene	0.633	0.467-0.858	0.00319982
ZNF732	ENSG00000186777	protein_coding	1.794	1.321-2.435	0.000178158
CTXN1	ENSG00000178531	protein_coding	1.794	1.318-2.441	0.00020205
GCNA	ENSG00000147174	protein_coding	1.794	1.319-2.439	0.000195938
AP003385.1	ENSG00000227834	processed_pseudogene
AC026367.1	ENSG00000270482	lncRNA	0.994	0.737-1.339	0.967778
AL133467.1	ENSG00000258572	lncRNA	1.397	1.035-1.886	0.0290824
DOCK9-DT	ENSG00000260992	lncRNA	0.575	0.422-0.784	0.00046724
GGN	ENSG00000179168	protein_coding	1.794	1.322-2.434	0.00017616
LINC02358	ENSG00000251256	lncRNA
MIR4672	ENSG00000263979	miRNA
AC105129.3	ENSG00000270690	processed_pseudogene	1.099	0.815-1.483	0.534471
VN1R65P	ENSG00000260883	unitary_pseudogene
MIIP	ENSG00000116691	protein_coding	1.793	1.322-2.431	0.00017434
AC093157.3	ENSG00000252765	scaRNA
AF001548.2	ENSG00000263335	lncRNA	0.683	0.505-0.924	0.0133546
AL355314.1	ENSG00000223800	lncRNA
RN7SL823P	ENSG00000263595	misc_RNA
RNU2-54P	ENSG00000222231	snRNA
ARHGAP40	ENSG00000124143	protein_coding	1.792	1.321-2.432	0.000180291
CEBPB	ENSG00000172216	protein_coding	1.791	1.321-2.429	0.000176485
TMC3	ENSG00000188869	protein_coding	1.790	1.316-2.435	0.000208929
EIF4EBP1	ENSG00000187840	protein_coding	1.789	1.315-2.434	0.000212814
TMEM249	ENSG00000261587	protein_coding	1.789	1.317-2.431	0.000199535
HMGB1P23	ENSG00000253770	processed_pseudogene
PPIAP2	ENSG00000227379	processed_pseudogene	1.115	0.828-1.503	0.472964
RUFY4	ENSG00000188282	protein_coding	1.788	1.315-2.432	0.000211534
AC008572.1	ENSG00000253613	lncRNA
Y_RNA	ENSG00000201277	misc_RNA
AC117490.1	ENSG00000225240	unprocessed_pseudogene
PTMAP6	ENSG00000237000	processed_pseudogene
RNY4P34	ENSG00000201649	misc_RNA
ASIP	ENSG00000101440	protein_coding	1.788	1.314-2.434	0.000219656
H2AC7	ENSG00000196866	protein_coding	1.788	1.312-2.438	0.000237686
RPS27P1	ENSG00000223876	processed_pseudogene
ZNF630-AS1	ENSG00000277541	lncRNA	1.214	0.900-1.639	0.204021
PNKP	ENSG00000039650	protein_coding	1.788	1.317-2.427	0.000194391
HMBS	ENSG00000256269	protein_coding	1.787	1.316-2.427	0.00020016
MIR3156-1	ENSG00000263476	miRNA
IFNWP2	ENSG00000237691	unprocessed_pseudogene	0.904	0.670-1.219	0.506916
RPL5P23	ENSG00000240395	processed_pseudogene	1.014	0.752-1.366	0.929066
CXCL1	ENSG00000163739	protein_coding	1.787	1.314-2.429	0.000212092
AC027130.1	ENSG00000261195	lncRNA	0.853	0.632-1.150	0.296214
AL160237.2	ENSG00000258887	unprocessed_pseudogene
AL691432.1	ENSG00000269737	transcribed_processed_pseudogene	1.534	1.132-2.078	0.00577209
SLX1A	ENSG00000132207	protein_coding	1.787	1.316-2.426	0.000196692
GJB6	ENSG00000121742	protein_coding	1.786	1.316-2.425	0.000198798
TLK1P1	ENSG00000226783	processed_pseudogene
CCDC74A	ENSG00000163040	protein_coding	1.786	1.311-2.432	0.00023552
LTB4R2	ENSG00000213906	protein_coding	1.785	1.312-2.429	0.000224758
RNA5SP462	ENSG00000252539	rRNA_pseudogene
AL450472.1	ENSG00000229015	transcribed_unprocessed_pseudogene
IGHV3OR16-10	ENSG00000233732	IG_V_gene
KRT18P56	ENSG00000249668	processed_pseudogene
ATF7-NPFF	ENSG00000267281	protein_coding	1.785	1.311-2.430	0.000230467
RNU6-242P	ENSG00000207087	snRNA
SHOC1	ENSG00000165181	protein_coding	1.785	1.308-2.437	0.000261949
AC099794.1	ENSG00000234318	lncRNA	0.960	0.712-1.294	0.787724
AGAP9	ENSG00000204172	protein_coding	1.784	1.311-2.427	0.000226991
AC027575.2	ENSG00000278107	lncRNA	1.323	0.979-1.788	0.0681163
Y_RNA	ENSG00000207196	misc_RNA
RN7SL300P	ENSG00000265813	misc_RNA
WFDC13	ENSG00000168634	protein_coding	1.784	1.312-2.424	0.000218579
RNU6-564P	ENSG00000222915	snRNA	1.126	0.836-1.518	0.435288
HCN2	ENSG00000099822	protein_coding	1.782	1.312-2.421	0.000219722
AF274858.1	ENSG00000260081	transcribed_processed_pseudogene	1.257	0.931-1.697	0.134585
CDK5R2	ENSG00000171450	protein_coding	1.782	1.313-2.419	0.000209851
KIF20A	ENSG00000112984	protein_coding	1.782	1.311-2.421	0.000225947
NDST1-AS1	ENSG00000254333	lncRNA	1.244	0.922-1.679	0.153936
AP001207.3	ENSG00000254024	lncRNA
RNA5SP434	ENSG00000252456	rRNA_pseudogene
LINC01732	ENSG00000237292	lncRNA	1.449	1.073-1.958	0.0156686
AC009930.1	ENSG00000253489	lncRNA
AC073610.2	ENSG00000272822	protein_coding	1.782	1.310-2.424	0.000234165
SYCE2	ENSG00000161860	protein_coding	1.782	1.311-2.422	0.000224772
CSF2	ENSG00000164400	protein_coding	1.781	1.311-2.420	0.000221607
BTF3P12	ENSG00000213003	processed_pseudogene	0.970	0.720-1.307	0.841515
ZNF783	ENSG00000204946	protein_coding	1.780	1.312-2.413	0.000208092
C11orf45	ENSG00000174370	protein_coding	1.780	1.309-2.420	0.000233319
EFCAB8	ENSG00000215529	protein_coding	1.780	1.311-2.418	0.00021855
AC084116.3	ENSG00000253530	lncRNA
P2RX6	ENSG00000099957	protein_coding	1.780	1.311-2.416	0.000215884
MCF2L2	ENSG00000053524	protein_coding	1.779	1.310-2.414	0.000221072
AC006213.3	ENSG00000267191	lncRNA	1.038	0.769-1.401	0.806222
AC093162.1	ENSG00000246575	unprocessed_pseudogene	1.585	1.169-2.149	0.00300208
AC090948.2	ENSG00000272498	lncRNA	0.767	0.567-1.036	0.0840269
MIR378C	ENSG00000264803	miRNA
MOV10	ENSG00000155363	protein_coding	1.779	1.312-2.413	0.000208478
MTND4P10	ENSG00000226663	processed_pseudogene
AC119751.4	ENSG00000250753	processed_pseudogene
POM121L6P	ENSG00000243307	processed_pseudogene
ZSCAN10	ENSG00000130182	protein_coding	1.778	1.309-2.415	0.00023274
AC007611.1	ENSG00000260086	lncRNA	0.697	0.515-0.942	0.0187716
GLI4	ENSG00000250571	protein_coding	1.777	1.309-2.413	0.0002294
AC097375.3	ENSG00000251249	lncRNA
BX322557.1	ENSG00000229382	lncRNA
ACTBP14	ENSG00000229001	processed_pseudogene	1.094	0.811-1.475	0.555221
AC027682.5	ENSG00000261396	lncRNA	1.069	0.793-1.441	0.660736
TICRR	ENSG00000140534	protein_coding	1.777	1.310-2.411	0.000221876
AC024267.3	ENSG00000264304	lncRNA	1.380	1.021-1.866	0.0362748
C15orf32	ENSG00000183643	lncRNA
AC092660.1	ENSG00000234877	lncRNA
SPRED3	ENSG00000188766	protein_coding	1.776	1.310-2.408	0.000213589
LINC01626	ENSG00000223765	lncRNA
RRS1-AS1	ENSG00000246145	lncRNA	0.792	0.586-1.069	0.127781
SLITRK1	ENSG00000178235	protein_coding	1.776	1.305-2.415	0.000254068
RNU6-337P	ENSG00000212545	snRNA
AGRP	ENSG00000159723	protein_coding	1.775	1.308-2.409	0.000230604
AL031670.1	ENSG00000275582	lncRNA	1.531	1.129-2.077	0.00618948
RNU6-390P	ENSG00000252068	snRNA
HSPA8P7	ENSG00000224773	processed_pseudogene	0.690	0.510-0.933	0.0160099
AC104462.2	ENSG00000238224	lncRNA
GREB1L	ENSG00000141449	protein_coding	1.775	1.307-2.411	0.000240443
AL358335.1	ENSG00000258750	processed_pseudogene
AC093535.2	ENSG00000279118	TEC	0.834	0.619-1.124	0.232437
REC8	ENSG00000100918	protein_coding	1.775	1.306-2.413	0.000248318
LINC02351	ENSG00000277987	lncRNA	0.994	0.737-1.340	0.966018
ZNF337	ENSG00000130684	protein_coding	1.774	1.304-2.411	0.000256456
OR4C2P	ENSG00000182565	unprocessed_pseudogene
AC013738.1	ENSG00000252888	snoRNA
GRIK1	ENSG00000171189	protein_coding	1.774	1.302-2.415	0.00027547
TM4SF19-TCTEX1D2	ENSG00000273331	protein_coding	1.774	1.307-2.408	0.000234424
TFAP2E	ENSG00000116819	protein_coding	1.773	1.307-2.407	0.000236654
MIR6134	ENSG00000277569	miRNA
AL022334.1	ENSG00000233388	processed_pseudogene	1.543	1.139-2.091	0.00515605
AC243961.1	ENSG00000228229	lncRNA
NPAS2	ENSG00000170485	protein_coding	1.773	1.307-2.407	0.000235434
POC1B-AS1	ENSG00000270344	lncRNA	1.249	0.925-1.687	0.146019
SMAD9-IT1	ENSG00000236711	lncRNA	1.119	0.829-1.510	0.461989
SNRPA1	ENSG00000131876	protein_coding	1.772	1.307-2.404	0.000233575
RNU1-11P	ENSG00000206702	snRNA
AC087477.3	ENSG00000259312	lncRNA
LINC02485	ENSG00000248456	lncRNA
RN7SKP112	ENSG00000223145	misc_RNA
AL161891.1	ENSG00000276672	lncRNA	1.033	0.766-1.393	0.831372
MIR2115	ENSG00000252466	miRNA
EPB41L4B	ENSG00000095203	protein_coding	1.769	1.301-2.405	0.000271222
RNU4-72P	ENSG00000222686	snRNA
NCF1B	ENSG00000182487	transcribed_unprocessed_pseudogene	1.021	0.758-1.376	0.891608
PAICSP5	ENSG00000229877	processed_pseudogene
AC012354.5	ENSG00000276229	misc_RNA
RNA5SP113	ENSG00000222418	rRNA_pseudogene
AC138969.1	ENSG00000183889	protein_coding	1.768	1.301-2.404	0.000275436
XRCC6P1	ENSG00000237417	processed_pseudogene	1.370	1.015-1.849	0.0397049
PTPN2P2	ENSG00000224117	processed_pseudogene	1.092	0.810-1.473	0.563505
RNA5SP284	ENSG00000207277	rRNA_pseudogene
SNORA52	ENSG00000199785	snoRNA
Y_RNA	ENSG00000206734	misc_RNA
AP000943.2	ENSG00000255929	lncRNA
RN7SKP123	ENSG00000222664	misc_RNA
AC021483.2	ENSG00000261229	lncRNA	0.489	0.358-0.669	7.19859e-06
MMP3	ENSG00000149968	protein_coding	1.767	1.296-2.410	0.000318901
AC004057.1	ENSG00000196656	transcribed_processed_pseudogene	0.996	0.739-1.342	0.977302
AL162740.1	ENSG00000207022	snoRNA
TBC1D26	ENSG00000214946	protein_coding	1.767	1.301-2.401	0.000271949
AC019070.1	ENSG00000212181	snoRNA
AC122129.1	ENSG00000197815	lncRNA	0.971	0.718-1.312	0.846665
AC104843.2	ENSG00000231139	unprocessed_pseudogene
Y_RNA	ENSG00000207438	misc_RNA
H3P9	ENSG00000227430	processed_pseudogene
AC135048.3	ENSG00000275263	lncRNA	0.776	0.575-1.047	0.0975019
Y_RNA	ENSG00000206713	misc_RNA
AL358033.1	ENSG00000252537	snoRNA
HYPK	ENSG00000242028	protein_coding	1.767	1.299-2.404	0.000286301
AC084149.1	ENSG00000230968	lncRNA
Y_RNA	ENSG00000274603	misc_RNA
XDH	ENSG00000158125	protein_coding	1.766	1.298-2.402	0.000295054
PPP1R1AP2	ENSG00000261084	processed_pseudogene
CXorf65	ENSG00000204165	protein_coding	1.766	1.300-2.398	0.000270762
FAM78B	ENSG00000188859	protein_coding	1.765	1.299-2.398	0.000276919
LINC02726	ENSG00000255193	lncRNA
IZUMO4	ENSG00000099840	protein_coding	1.765	1.300-2.396	0.000270037
LIF	ENSG00000128342	protein_coding	1.765	1.302-2.393	0.000251723
POP5	ENSG00000167272	protein_coding	1.763	1.297-2.397	0.000293707
AL031587.2	ENSG00000233739	lncRNA
RNA5SP115	ENSG00000223092	rRNA_pseudogene
LINC02386	ENSG00000257756	lncRNA
AL138781.1	ENSG00000275329	lncRNA	1.172	0.870-1.580	0.29663
KASH5	ENSG00000161609	protein_coding	1.763	1.298-2.395	0.00028831
MIR520G	ENSG00000207799	miRNA
GYG2	ENSG00000056998	protein_coding	1.762	1.299-2.392	0.000276304
AC124312.2	ENSG00000257647	lncRNA	0.712	0.526-0.964	0.0279426
LDHBP3	ENSG00000248950	processed_pseudogene
Y_RNA	ENSG00000238943	misc_RNA
AC134043.1	ENSG00000252458	snoRNA
AC025857.1	ENSG00000255144	unprocessed_pseudogene
CDK2AP2P2	ENSG00000237451	processed_pseudogene	0.778	0.574-1.054	0.104989
CENPT	ENSG00000102901	protein_coding	1.762	1.298-2.393	0.000283195
VMP1	ENSG00000062716	protein_coding	1.762	1.299-2.389	0.000267667
RPS3AP22	ENSG00000240083	processed_pseudogene
LRRC69	ENSG00000214954	protein_coding	1.761	1.295-2.393	0.000305301
MTOR-AS1	ENSG00000225602	lncRNA
MDK	ENSG00000110492	protein_coding	1.761	1.296-2.394	0.000301005
DMBX1	ENSG00000197587	protein_coding	1.760	1.295-2.394	0.000308523
VAMP1	ENSG00000139190	protein_coding	1.760	1.296-2.391	0.000297013
KLF7P1	ENSG00000240704	processed_pseudogene
AC020663.1	ENSG00000266994	lncRNA	1.369	1.014-1.849	0.0402823
DHRS2	ENSG00000100867	protein_coding	1.759	1.290-2.398	0.000358708
CAPN8	ENSG00000203697	protein_coding	1.759	1.293-2.393	0.000318985
MIRLET7E	ENSG00000198972	miRNA
AC011558.1	ENSG00000279753	TEC
BNIP5	ENSG00000189325	protein_coding	1.758	1.292-2.393	0.000333677
APCDD1L	ENSG00000198768	protein_coding	1.758	1.296-2.385	0.000287367
AL049812.1	ENSG00000223651	processed_pseudogene
SLC25A2	ENSG00000120329	protein_coding	1.758	1.295-2.387	0.000296975
AL031773.1	ENSG00000232529	lncRNA
ZDHHC20P1	ENSG00000233916	processed_pseudogene	0.916	0.680-1.234	0.563932
AL355483.2	ENSG00000232762	lncRNA
COL6A5	ENSG00000172752	protein_coding	1.758	1.295-2.385	0.000292724
AC079466.1	ENSG00000266976	lncRNA	1.258	0.933-1.697	0.132274
ADAM11	ENSG00000073670	protein_coding	1.757	1.294-2.386	0.000300869
AP001059.2	ENSG00000278158	lncRNA
CDC25B	ENSG00000101224	protein_coding	1.756	1.295-2.380	0.000288763
AC011487.4	ENSG00000274892	unprocessed_pseudogene
HES7	ENSG00000179111	protein_coding	1.756	1.290-2.391	0.000346718
SOCS1	ENSG00000185338	protein_coding	1.756	1.291-2.389	0.000337372
AC092999.1	ENSG00000279311	TEC	1.138	0.844-1.536	0.395914
AC073575.1	ENSG00000258323	lncRNA
ADAMTSL4-AS2	ENSG00000237781	lncRNA	1.752	1.289-2.381	0.000336852
AC245140.2	ENSG00000280195	lncRNA	1.036	0.767-1.400	0.81662
AC092905.1	ENSG00000244561	processed_pseudogene
DYDC2	ENSG00000133665	protein_coding	1.755	1.294-2.381	0.000299119
MIR378A	ENSG00000199047	miRNA	1.100	0.815-1.484	0.532091
MIR548U	ENSG00000212017	miRNA
MIR421	ENSG00000202566	miRNA	1.042	0.771-1.407	0.788727
EPN3	ENSG00000049283	protein_coding	1.755	1.286-2.396	0.000388395
AC010480.1	ENSG00000279883	TEC	1.106	0.819-1.492	0.510618
VSIG10L	ENSG00000186806	protein_coding	1.754	1.290-2.384	0.000333568
NIPAL4	ENSG00000172548	protein_coding	1.754	1.292-2.381	0.000312511
SACS-AS1	ENSG00000229558	lncRNA	1.901	1.393-2.596	5.19188e-05
AC104308.1	ENSG00000226489	processed_pseudogene
CBX8	ENSG00000141570	protein_coding	1.753	1.292-2.378	0.000308793
RCN1P1	ENSG00000215477	processed_pseudogene
AC105339.5	ENSG00000279758	TEC	1.501	1.107-2.036	0.00901328
AL590704.1	ENSG00000219409	processed_pseudogene
ATP5F1AP3	ENSG00000263232	processed_pseudogene	0.889	0.660-1.198	0.440103
SLC26A6	ENSG00000225697	protein_coding	1.752	1.291-2.378	0.000320811
RPL31P17	ENSG00000235225	processed_pseudogene	0.845	0.626-1.140	0.269548
SNORD93	ENSG00000221740	snoRNA	1.764	1.300-2.395	0.000271418
MIR3665	ENSG00000266325	miRNA
CATSPER2	ENSG00000166762	protein_coding	1.752	1.287-2.385	0.000365215
AC091564.6	ENSG00000255680	lncRNA	1.054	0.782-1.420	0.73086
LINC01615	ENSG00000223485	lncRNA	1.414	1.047-1.909	0.0236434
AC008837.2	ENSG00000248928	processed_pseudogene
CCDC83	ENSG00000150676	protein_coding	1.750	1.289-2.377	0.000331586
TRMT2B-AS1	ENSG00000225839	lncRNA
RN7SL818P	ENSG00000274234	misc_RNA
AL646090.1	ENSG00000223504	lncRNA
AQP9	ENSG00000103569	protein_coding	1.749	1.286-2.377	0.000361312
ANKFN1	ENSG00000153930	protein_coding	1.749	1.289-2.374	0.000333907
RNU6-744P	ENSG00000202427	snRNA
AC005899.5	ENSG00000266385	lncRNA	1.317	0.975-1.778	0.0727813
KRT8P41	ENSG00000213538	processed_pseudogene	1.099	0.815-1.481	0.534884
MIR596	ENSG00000207826	miRNA
TMPRSS13	ENSG00000137747	protein_coding	1.749	1.289-2.375	0.000335922
CICP11	ENSG00000237799	processed_pseudogene
LINC00972	ENSG00000225128	lncRNA
VSX1	ENSG00000100987	protein_coding	1.749	1.288-2.374	0.000336622
MMP8	ENSG00000118113	protein_coding	1.748	1.288-2.372	0.00034056
WNT3	ENSG00000108379	protein_coding	1.748	1.290-2.368	0.000311813
AC022206.1	ENSG00000240419	processed_pseudogene
AC090004.1	ENSG00000268279	protein_coding	1.748	1.288-2.373	0.000336901
TOGARAM2	ENSG00000189350	protein_coding	1.747	1.286-2.371	0.000350272
NQO2-AS1	ENSG00000224846	lncRNA	0.844	0.625-1.139	0.267709
MAPK8IP3	ENSG00000138834	protein_coding	1.747	1.286-2.375	0.000363182
MIRLET7F2	ENSG00000208012	miRNA
FAM180B	ENSG00000196666	protein_coding	1.747	1.286-2.374	0.000363083
SPDYE5	ENSG00000170092	protein_coding	1.747	1.286-2.372	0.000359194
ZACN	ENSG00000186919	protein_coding	1.746	1.283-2.375	0.000387329
MOBP	ENSG00000168314	protein_coding	1.746	1.286-2.371	0.000358546
RNA5SP112	ENSG00000251746	rRNA_pseudogene
AC092353.1	ENSG00000251391	lncRNA
TXNP4	ENSG00000262519	processed_pseudogene	0.878	0.651-1.183	0.392161
SNORD60	ENSG00000206630	snoRNA	2.037	1.493-2.778	7.11853e-06
MICALL2	ENSG00000164877	protein_coding	1.746	1.285-2.373	0.000370466
SRPX2	ENSG00000102359	protein_coding	1.744	1.285-2.365	0.000352282
SMG6-IT1	ENSG00000278941	TEC
YAP1P1	ENSG00000220494	processed_pseudogene	0.930	0.690-1.253	0.632848
AP000766.1	ENSG00000261098	lncRNA	0.598	0.441-0.811	0.000930211
CFHR3	ENSG00000116785	protein_coding	1.744	1.286-2.367	0.000352516
AL592164.1	ENSG00000261435	lncRNA	0.920	0.683-1.240	0.583681
FBXO43	ENSG00000156509	protein_coding	1.743	1.284-2.366	0.000364954
AC025594.1	ENSG00000224163	unprocessed_pseudogene
AC020914.2	ENSG00000268839	unprocessed_pseudogene
RPS15AP18	ENSG00000242979	processed_pseudogene
LINC02812	ENSG00000230138	lncRNA	1.297	0.960-1.750	0.0898351
AC138956.1	ENSG00000250909	lncRNA	1.191	0.881-1.610	0.256854
RNA5SP486	ENSG00000251770	rRNA_pseudogene
R3HDM4	ENSG00000198858	protein_coding	1.743	1.283-2.368	0.000375246
RNF207	ENSG00000158286	protein_coding	1.742	1.284-2.364	0.000361078
AC104785.1	ENSG00000270720	lncRNA	1.108	0.821-1.496	0.501479
IMP3P1	ENSG00000230589	processed_pseudogene
AL359881.3	ENSG00000270171	lncRNA	1.321	0.979-1.783	0.0689601
RN7SL531P	ENSG00000264071	misc_RNA
MIR6777	ENSG00000274111	miRNA
AL158829.1	ENSG00000232939	lncRNA
AC104687.1	ENSG00000242727	processed_pseudogene
CENPW	ENSG00000203760	protein_coding	1.742	1.282-2.366	0.000385006
Z84468.1	ENSG00000281732	lncRNA
SNTG1	ENSG00000147481	protein_coding	1.742	1.280-2.371	0.0004123
AL137779.3	ENSG00000259161	processed_pseudogene
CTAGE6	ENSG00000271321	protein_coding	1.741	1.281-2.364	0.000390486
HCST	ENSG00000126264	protein_coding	1.741	1.281-2.367	0.000398526
AC012306.2	ENSG00000272667	lncRNA	1.022	0.759-1.378	0.88404
FAM72B	ENSG00000188610	protein_coding	1.740	1.281-2.363	0.000394606
TRBV6-5	ENSG00000211721	TR_V_gene	1.066	0.791-1.437	0.67416
KRT13	ENSG00000171401	protein_coding	1.740	1.281-2.365	0.000400666
TRIM60P17	ENSG00000223558	processed_pseudogene	1.014	0.753-1.367	0.925892
TPTE2	ENSG00000132958	protein_coding	1.740	1.284-2.360	0.000360807
AC119868.1	ENSG00000264845	transcribed_processed_pseudogene
ALG1L8P	ENSG00000227620	unprocessed_pseudogene	1.087	0.807-1.465	0.581607
AC023762.1	ENSG00000271148	lncRNA
C1DP2	ENSG00000236217	processed_pseudogene
AC010442.1	ENSG00000214278	processed_pseudogene
CNN2P6	ENSG00000213854	processed_pseudogene
CAPS	ENSG00000105519	protein_coding	1.739	1.283-2.356	0.000361659
RN7SKP133	ENSG00000201715	misc_RNA
EREG	ENSG00000124882	protein_coding	1.739	1.280-2.363	0.000401898
AC009119.2	ENSG00000260932	lncRNA	1.069	0.793-1.442	0.659974
NUTF2	ENSG00000102898	protein_coding	1.739	1.279-2.363	0.000410596
LINC01524	ENSG00000234948	lncRNA	1.537	1.135-2.081	0.00541613
AC026167.1	ENSG00000226022	lncRNA
ZIC4	ENSG00000174963	protein_coding	1.739	1.280-2.363	0.000405114
IRF9	ENSG00000213928	protein_coding	1.739	1.280-2.362	0.000404117
ASPM	ENSG00000066279	protein_coding	1.738	1.280-2.361	0.000401004
AC100757.2	ENSG00000274835	unprocessed_pseudogene
RBM8B	ENSG00000258427	processed_pseudogene	0.747	0.553-1.010	0.0576987
GTPBP2	ENSG00000172432	protein_coding	1.737	1.282-2.354	0.00037242
ELOCP26	ENSG00000236599	processed_pseudogene
AC094019.1	ENSG00000201701	snoRNA
AL049830.1	ENSG00000213867	processed_pseudogene	0.912	0.676-1.230	0.545573
SLC26A10	ENSG00000135502	protein_coding	1.737	1.278-2.361	0.000415147
ZNF519P2	ENSG00000258799	processed_pseudogene
SLC4A5	ENSG00000188687	protein_coding	1.736	1.278-2.360	0.000423806
NRBF2P5	ENSG00000270427	processed_pseudogene	1.383	1.022-1.873	0.0358172
AC135279.2	ENSG00000255566	processed_pseudogene	1.254	0.929-1.694	0.139356
EI24P4	ENSG00000236343	processed_pseudogene
MTCYBP14	ENSG00000238236	processed_pseudogene
AC016573.1	ENSG00000253968	lncRNA	1.185	0.878-1.598	0.267178
Y_RNA	ENSG00000201549	misc_RNA
LHB	ENSG00000104826	protein_coding	1.736	1.279-2.356	0.00039793
MTATP6P7	ENSG00000232990	unprocessed_pseudogene
AP001582.1	ENSG00000254992	processed_pseudogene
DSG3	ENSG00000134757	protein_coding	1.735	1.279-2.353	0.000395301
HP	ENSG00000257017	protein_coding	1.735	1.278-2.354	0.000406806
AL390237.1	ENSG00000216687	processed_pseudogene
STK31	ENSG00000196335	protein_coding	1.735	1.277-2.357	0.000427845
CCDC17	ENSG00000159588	protein_coding	1.735	1.277-2.359	0.000435223
AC008175.1	ENSG00000235059	lncRNA
AC084756.1	ENSG00000259684	lncRNA
LINC00552	ENSG00000279770	TEC	0.921	0.681-1.246	0.595304
PPM1N	ENSG00000213889	protein_coding	1.734	1.273-2.361	0.000478176
AP001208.1	ENSG00000254084	lncRNA
CCDC194	ENSG00000269720	protein_coding	1.734	1.275-2.359	0.000451965
AL513324.1	ENSG00000263041	lncRNA
CGA	ENSG00000135346	protein_coding	1.733	1.273-2.358	0.000469864
ADRB3	ENSG00000188778	protein_coding	1.732	1.275-2.352	0.0004384
AC103968.1	ENSG00000259507	processed_pseudogene
Y_RNA	ENSG00000207292	misc_RNA
AC022022.2	ENSG00000270421	processed_pseudogene
AC106733.1	ENSG00000279856	TEC
PPP2R3B	ENSG00000167393	protein_coding	1.731	1.276-2.349	0.00042484
Y_RNA	ENSG00000207383	misc_RNA	1.004	0.745-1.353	0.979264
RPL11P1	ENSG00000227394	processed_pseudogene	1.399	1.035-1.892	0.0291864
AC067942.1	ENSG00000227304	transcribed_processed_pseudogene	0.742	0.549-1.004	0.0528357
AC137056.2	ENSG00000280306	TEC	0.763	0.565-1.030	0.0770079
MIR2113	ENSG00000238367	miRNA
SLC6A7	ENSG00000011083	protein_coding	1.731	1.275-2.351	0.000439577
RNF185-AS1	ENSG00000254835	lncRNA
C19orf81	ENSG00000235034	protein_coding	1.730	1.271-2.354	0.000486325
AC026616.1	ENSG00000253777	processed_pseudogene
TBX19	ENSG00000143178	protein_coding	1.729	1.272-2.350	0.000465169
SIM2	ENSG00000159263	protein_coding	1.729	1.275-2.344	0.000422929
AL583803.1	ENSG00000229923	lncRNA
RN7SL752P	ENSG00000239437	misc_RNA	0.930	0.689-1.257	0.638265
CLIP4	ENSG00000115295	protein_coding	1.729	1.276-2.341	0.000404485
LINC00354	ENSG00000226903	lncRNA
BICRA-AS1	ENSG00000269806	lncRNA
AC099548.2	ENSG00000253882	transcribed_unprocessed_pseudogene	0.725	0.536-0.981	0.0371202
AC027369.3	ENSG00000254728	unprocessed_pseudogene
AL121875.1	ENSG00000275268	snRNA
AC015912.3	ENSG00000274213	lncRNA	2.278	1.661-3.125	3.28462e-07
POLR2KP2	ENSG00000224510	processed_pseudogene
AC140481.3	ENSG00000277668	misc_RNA
CHRNA9	ENSG00000174343	protein_coding	1.729	1.269-2.356	0.000518946
ELOCP21	ENSG00000226186	processed_pseudogene
AC020612.2	ENSG00000257570	processed_pseudogene
AC091905.3	ENSG00000279755	TEC
AC011448.1	ENSG00000258674	protein_coding	1.729	1.275-2.346	0.000431351
AC019080.5	ENSG00000280374	lncRNA	1.258	0.932-1.698	0.133129
DAND5	ENSG00000179284	protein_coding	1.729	1.270-2.352	0.000498803
RN7SL455P	ENSG00000264047	misc_RNA
AL021920.1	ENSG00000279151	lncRNA
XXYLT1-AS1	ENSG00000233303	lncRNA	0.980	0.726-1.322	0.894183
SAG	ENSG00000130561	protein_coding	1.729	1.272-2.349	0.00047312
AP005136.2	ENSG00000264150	processed_pseudogene
EPOP	ENSG00000273604	protein_coding	1.729	1.272-2.351	0.000471524
C20orf181	ENSG00000279610	TEC
USP21P1	ENSG00000224826	processed_pseudogene
DGUOK-AS1	ENSG00000237883	lncRNA	1.752	1.290-2.381	0.000336358
SLC25A1P4	ENSG00000261608	processed_pseudogene
TCTE3	ENSG00000184786	protein_coding	1.728	1.274-2.344	0.000437503
AP005205.2	ENSG00000266441	lncRNA	1.205	0.893-1.625	0.222201
AC087163.3	ENSG00000280198	TEC	1.869	1.373-2.544	7.10928e-05
KRT18P6	ENSG00000258783	processed_pseudogene
MAPK10-AS1	ENSG00000250062	lncRNA	1.081	0.801-1.459	0.609804
DUX4L31	ENSG00000231411	unprocessed_pseudogene
SNORA84	ENSG00000239183	snoRNA
LINC00269	ENSG00000215162	lncRNA
AKAP8L	ENSG00000011243	protein_coding	1.728	1.275-2.341	0.000419367
STEAP3-AS1	ENSG00000229867	lncRNA	1.978	1.451-2.695	1.55999e-05
AC012443.1	ENSG00000270776	processed_pseudogene
ZNF815P	ENSG00000235944	transcribed_unprocessed_pseudogene	0.656	0.483-0.890	0.00673509
CTRC	ENSG00000162438	protein_coding	1.728	1.274-2.344	0.000438405
[truncated: 54,495 more rows]
