# Supplementary material for: Up-regulated PIF1 predicts poor clinical outcomes and correlates with low immune infiltrates in clear cell renal cell carcinoma
Source: Front Genet. 2023 Jan 4;13:1058040. doi: 10.3389/fgene.2022.1058040 (PMC9847676; doi:10.3389/fgene.2022.1058040)
Supplement: Supplementary file 1 [file DataSheet1.ZIP › raw data/╩2╛▌/╬1⁄4╢≈═╝_2022-01-23_22_15_49.xlsx]

## Sheet: Sheet 1
Only gene 1
