# Supplementary material for: Up-regulated PIF1 predicts poor clinical outcomes and correlates with low immune infiltrates in clear cell renal cell carcinoma
Source: Front Genet. 2023 Jan 4;13:1058040. doi: 10.3389/fgene.2022.1058040 (PMC9847676; doi:10.3389/fgene.2022.1058040)
Supplement: Supplementary file 1 [file DataSheet1.ZIP › raw data/╩2╛▌/╬ñ╢≈═╝.xlsx]

## Sheet: Sheet1
gene 1	gene 2
FBXO43	FBF1
LAT	ZIC2
AL157935.2	IL20RB
ANKLE1	PITX1
TFAP2E	TFAP2A
GPC2	WFDC3
CXorf65	DQX1
SAP25	SAA2
FAM72B	B3GNTL1
GNB3	HJURP
MEF2B	ASIC3
WNT10B	TTYH1
RUFY4	NPEPL1
KLK14	DLX4
MYBPC3	OTX1
ATF7-NPFF	AC099489.1
HEATR9	MXD3
SRPK3	IL20RA
KLRK1	LYG2
FAM72D	TINCR
STIMATE-MUSTN1	SAA1
AMH	C7orf61
P2RX5	ITPKA
TMEM249	ARMH1
SALL4	SHOX2
CCDC17	TLCD1
CCDC154	SOX2
AL121845.3	SPDEF
ERFL	SLC7A5
AC006254.1	TRPV3
ARRDC5	AKR1B10
CALML6	MATN4
ARMC12	SAA4
CCDC194	ANKRD30A
CDK3	IFI30
SAPCD1	CRABP2
BCL2L2-PABPN1	GOLGA6L2
ZBTB32	BARX1
COL7A1	ITIH4
ZCCHC18	DMRT3
AC011511.1	ZHX1-C8orf76
STX16-NPEPL1	PDIA2
SLC26A10	FBXL6
FSD1	SUSD4
DCST1	KRT15
ISL2	EN2
BGLAP	ATP6V1C2
C7orf61	STEAP3
ERICH6B	KCNN4
RTP5	PIP5KL1
ADM5	PABPC1L
UCP3	COL7A1
AC069503.2	ATXN7L2
TTC24	RHBDD3
AL121594.1	ARMC12
AD000671.2	TAF10
AANAT	IGDCC4
DPF1	AC069503.2
FAM209A	HHIPL2
E2F7	WFDC10B
AC233992.2	PAEP
GIPR	DNAH17
RTEL1-TNFRSF6B	PI3
RELL2	ASNS
CCDC188	DONSON
TMEM86B	NKX2-5
PLA2G4B	COL22A1
CGB7	GABBR1
FAM72C	FXYD3
LCTL	IDUA
UCN	LHFPL5
DCAF4L1	SERPINA3
AL136295.5	JSRP1
LHB	TFF1
LRRC71	GFPT2
CCER2	FOXA1
AC244197.3	ATP2B3
ITGB1BP2	MYCBPAP
C5orf58	SAP25
NPPA	MAT1A
TAS2R20	SAA2-SAA4
FAM209B	CDCA3
TEX29	PKP3
SPATC1	FKBP11
CHKB-CPT1B	LTB4R
ANGPTL6	GOLGA6L7
DRP2	NUMBL
DBH	CILP
ZNF80	CDHR4
GPR19	TMEM86B
CORO6	UBE2C
ARPC4-TTLL3	WDR97
TSACC	ARFGAP1
MSH5-SAPCD1	TCIRG1
NTRK1	TGM5
ASTL	EPHA8
IL27	CNIH2
IL12A	UBQLNL
UBQLNL	MCIDAS
ERMN	OR13A1
AC008687.4
SLX1B
AC087289.3
PLAC8L1
HES7
DNASE1L2
AL133352.1
HMSD
CTRL
CTLA4
HSD17B3
AC090004.1
GNMT
LBX2
SLC35G5
Z82206.1
CCDC116
TTC9B
TNFRSF18
MPP4
OCM
CABP7
SMCO2
TSSK3
ASIC4
NPIPB5
FBXO24
MADCAM1
SPDYE5
PRICKLE4
JAKMIP1
AGAP5
GIP
C20orf203
TMC2
PRKCG
CPNE7
RHOXF1
CCDC62
CYP2D6
GOLGA6L10
AC012651.1
AC022400.5
SULT1A3
SLFN14
TRIM73
TMPRSS5
ASMT
C12orf71
CKM
TTLL13P
RFX8
SLC16A8
ARR3
ADAM11
CLEC12B
RBM44
SPATA21
ALG1L2
MSANTD1
DKKL1
CCDC189
TIMM23B-AGAP6
HORMAD1
PTGDR
CCDC78
WNT1
KLRC4-KLRK1
SKOR1
NPW
STRC
NPIPB12
P2RX6
FXYD7
GUCA1B
AC003002.2
HPX
CHRM5
NHLH1
FAM156A
NOXRED1
CXCL3
SMTNL1
CDHR4
TAC3
FAM186A
SUMO4
CTRC
TAC4
KLRC4
AC004997.1
EBLN2
ERAS
HUS1B
AL360181.3
IDO2
SLX1A
TMEM155
ACTN3
SCX
BECN2
AC009690.1
CDRT1
HSPB9
SLC6A7
FOXH1
NKX2-5
AL353588.1
CEACAM4
KEL
FBXO39
IGFL4
TINCR
OTOF
TAS2R5
BORCS8-MEF2B
TEKT1
MS4A4E
STYK1
NTN5
DNLZ
LTA
TSKS
IL17C
SDR42E2
CFAP73
HHIPL2
MYPN
TMEM89
NLRP7
SENP3-EIF4A1
IL4
RPA4
FSCN3
KCNE1
TRPV3
MYBPHL
AC013489.1
PXT1
AC068946.1
FAM83A
AC090360.1
AC138969.1
GNG3
CORT
TEKT5
MMP23B
GNRH2
B3GAT2
LYG2
RSPH10B
ANKK1
HOXC5
RDH16
ACSM4
FITM1
DEFB124
VWA3B
TULP1
DCDC2B
MAST1
GNG8
ACP7
MUSTN1
DAND5
TEX53
TRIM74
NXF3
SDR9C7
TRIML2
SYCP2L
SLC26A5
CHST6
FAM166B
RAPSN
STPG4
XKRX
IRGM
