# Supplementary material for: Up-regulated PIF1 predicts poor clinical outcomes and correlates with low immune infiltrates in clear cell renal cell carcinoma
Source: Front Genet. 2023 Jan 4;13:1058040. doi: 10.3389/fgene.2022.1058040 (PMC9847676; doi:10.3389/fgene.2022.1058040)
Supplement: Supplementary file 1 [file DataSheet1.ZIP › raw data/╩2╛▌/╘ñ║≤.xls]

## Sheet: Sheet1
gene_name
FBXO43
LAT
AL157935.2
ANKLE1
TFAP2E
GPC2
CXorf65
SAP25
FAM72B
GNB3
MEF2B
WNT10B
RUFY4
KLK14
MYBPC3
ATF7-NPFF
HEATR9
SRPK3
KLRK1
FAM72D
STIMATE-MUSTN1
AMH
P2RX5
TMEM249
SALL4
CCDC17
CCDC154
AL121845.3
ERFL
AC006254.1
ARRDC5
CALML6
ARMC12
CCDC194
CDK3
SAPCD1
BCL2L2-PABPN1
ZBTB32
COL7A1
ZCCHC18
AC011511.1
STX16-NPEPL1
SLC26A10
FSD1
DCST1
ISL2
BGLAP
C7orf61
ERICH6B
RTP5
ADM5
UCP3
AC069503.2
TTC24
AL121594.1
AD000671.2
AANAT
DPF1
FAM209A
E2F7
AC233992.2
GIPR
RTEL1-TNFRSF6B
RELL2
CCDC188
TMEM86B
PLA2G4B
CGB7
FAM72C
LCTL
UCN
DCAF4L1
AL136295.5
LHB
LRRC71
CCER2
AC244197.3
ITGB1BP2
C5orf58
NPPA
TAS2R20
FAM209B
TEX29
SPATC1
CHKB-CPT1B
ANGPTL6
DRP2
DBH
ZNF80
GPR19
CORO6
ARPC4-TTLL3
TSACC
MSH5-SAPCD1
NTRK1
ASTL
IL27
IL12A
UBQLNL
ERMN
AC008687.4
SLX1B
AC087289.3
PLAC8L1
HES7
DNASE1L2
AL133352.1
HMSD
CTRL
CTLA4
HSD17B3
AC090004.1
GNMT
LBX2
SLC35G5
Z82206.1
CCDC116
TTC9B
TNFRSF18
MPP4
OCM
CABP7
SMCO2
TSSK3
ASIC4
NPIPB5
FBXO24
MADCAM1
SPDYE5
PRICKLE4
JAKMIP1
AGAP5
GIP
C20orf203
TMC2
PRKCG
CPNE7
RHOXF1
CCDC62
CYP2D6
GOLGA6L10
AC012651.1
AC022400.5
SULT1A3
SLFN14
TRIM73
TMPRSS5
ASMT
C12orf71
CKM
TTLL13P
RFX8
SLC16A8
ARR3
ADAM11
CLEC12B
RBM44
SPATA21
ALG1L2
MSANTD1
DKKL1
CCDC189
TIMM23B-AGAP6
HORMAD1
PTGDR
CCDC78
WNT1
KLRC4-KLRK1
SKOR1
NPW
STRC
NPIPB12
P2RX6
FXYD7
GUCA1B
AC003002.2
HPX
CHRM5
NHLH1
FAM156A
NOXRED1
CXCL3
SMTNL1
CDHR4
TAC3
FAM186A
SUMO4
CTRC
TAC4
KLRC4
AC004997.1
EBLN2
ERAS
HUS1B
AL360181.3
IDO2
SLX1A
TMEM155
ACTN3
SCX
BECN2
AC009690.1
CDRT1
HSPB9
SLC6A7
FOXH1
NKX2-5
AL353588.1
CEACAM4
KEL
FBXO39
IGFL4
TINCR
OTOF
TAS2R5
BORCS8-MEF2B
TEKT1
MS4A4E
STYK1
NTN5
DNLZ
LTA
TSKS
IL17C
SDR42E2
CFAP73
HHIPL2
MYPN
TMEM89
NLRP7
SENP3-EIF4A1
IL4
RPA4
FSCN3
KCNE1
TRPV3
MYBPHL
AC013489.1
PXT1
AC068946.1
FAM83A
AC090360.1
AC138969.1
GNG3
CORT
TEKT5
MMP23B
GNRH2
B3GAT2
LYG2
RSPH10B
ANKK1
HOXC5
RDH16
ACSM4
FITM1
DEFB124
VWA3B
TULP1
DCDC2B
MAST1
GNG8
ACP7
MUSTN1
DAND5
TEX53
TRIM74
NXF3
SDR9C7
TRIML2
SYCP2L
SLC26A5
CHST6
FAM166B
RAPSN
STPG4
XKRX
IRGM
