# Supplementary material for: Up-regulated PIF1 predicts poor clinical outcomes and correlates with low immune infiltrates in clear cell renal cell carcinoma
Source: Front Genet. 2023 Jan 4;13:1058040. doi: 10.3389/fgene.2022.1058040 (PMC9847676; doi:10.3389/fgene.2022.1058040)
Supplement: Supplementary file 1 [file DataSheet1.ZIP › raw data/╝╫╗∙╗»╕╜▒φ1.txt]

Name	HR	P.value	UCSC_RefGene_Group	Relation_to_UCSC_CpG_Island
cg00463562	0.823	0.37354157	TSS1500	S_Shore
cg02018277	1.799	0.002861605	Body	Island
cg04842787	2.096	0.006596288	3'UTR	Open_Sea
cg05869754	0.598	0.011732063	Body	N_Shore
cg11013726	1.571	0.096875722	5'UTR	Island
cg11691393	1.387	0.095291996	TSS1500	S_Shore
cg11823654	1.083	0.719458284	TSS200	S_Shore
cg20714715	1.293	0.189997807	Body	N_Shelf
cg21827641	0.682	0.064997393	TSS200	S_Shore
cg23845646	2.173	0.00885208	Body	Island
cg24993781	1.756	0.033529664	5'UTR	S_Shore
